# Supplementary material for: The impact of housing prices and land financing on economic growth: Evidence from Chinese 277 cities at the prefecture level and above
Source: PLoS One. 2024 Apr 30;19(4):e0302631. doi: 10.1371/journal.pone.0302631 (PMC11060597; doi:10.1371/journal.pone.0302631)
Supplement: S1 Data — (ZIP) [file pone.0302631.s001.zip]

Archive with 2 entries (2 files):
- code.do
- Raw city-data.xlsx
