# Supplementary material for: The impact of housing prices and land financing on economic growth: Evidence from Chinese 277 cities at the prefecture level and above
Source: PLoS One. 2024 Apr 30;19(4):e0302631. doi: 10.1371/journal.pone.0302631 (PMC11060597; doi:10.1371/journal.pone.0302631)
Supplement: S1 Data — (ZIP) [file pone.0302631.s001.zip › code.do]

clear
adopath + "C:\Program Files (x86)\Stata15\ado\plus"
adopath + "C:\ado\plus"
pwd /*查看当前路径*/
cd F:\科研\论文撰写\土地财政、住房价格与经济增长\PVAR\data
import excel city-data.xlsx, sheet("Sheet1") firstrow
save city-data.dta,replace
use city-data.dta
gen lprice_house = ln(price_house)
gen lgdp_per = ln(gdp_per)
gen lfee_land_per = ln(fee_land_per)
gen lincome_per = ln(income_per)

rename lgdp_per y1
rename lfee_land_per y2 
rename lprice_house y3
rename lincome_per x1
rename urbanrate x2

encode district, gen(dis) /*将字符串变成数值变量*/
order dis, before(year)
xtset dis year
xtdes
xtsum yl y2 y3 x1 x2

encode type, gen(id) /*将字符串变成数值变量*/
tabstat y1 y2 y3 x1 x2, s(mean min max sd) c(s) f(%6.2f)
asdoc sum y1 y2 y3 x1 x2, save(summary.doc),replace /*输出描述性统计结果*/
bysort year: asdoc sum y1 y2 y3 x1 x2, save(summary1.doc),replace ///
/*按年输出描述性统计结果*/


/*面板数据单位根检验----【小T情形】----------*/
/*--No.4--【HT检验（1999）】----同质----T固定，N->∞ 的情形--DF类--AR(1)--*/**
xtunitroot ht y1, trend demean
asdoc xtunitroot ht y1, trend demean, save(ht.doc),replace

xtunitroot ht y2, trend demean
asdoc xtunitroot ht y2, trend demean, save(ht.doc),replace

xtunitroot ht y3, trend demean
asdoc xtunitroot ht y3, trend demean, save(ht.doc),replace

xtunitroot ht x1, trend demean
asdoc xtunitroot ht x1, trend demean, save(ht.doc),replace

xtunitroot ht x2, trend demean
asdoc xtunitroot ht x2, trend demean, save(ht.doc),replace

/*----含个体固定效应项和趋势项----*/
xtunitroot ht y1, demean
xtunitroot ht y2, demean
xtunitroot ht y3, demean
xtunitroot ht x1, demean
xtunitroot ht x2, demean

/*----仅含个体固定效应项----*/
xtunitroot ht Lgdp_per, noconstant demean


/*----常用的第一代面板单位根检验--LLC & IPS检验------------------------*/***
/*--No.1--【LLC检验（2002）】----同质----一般适用于T较大的情形，第1种情形除外----*/**
xtunitroot llc y1, trend demean lags(bic 2)
asdoc xtunitroot llc y1, trend demean, save(llc.doc),replace

xtunitroot llc y2, trend demean lags(bic 2)
asdoc xtunitroot llc y2, trend demean, save(llc.doc),replace

xtunitroot llc y3, trend demean lags(bic 2) 
asdoc xtunitroot llc y3, trend demean, save(llc.doc),replace

xtunitroot llc x1, trend demean lags(bic 2)
asdoc xtunitroot llc x1, trend demean, save(llc.doc),replace

xtunitroot llc x2, trend demean lags(bic 2)
asdoc xtunitroot llc x2, trend demean, save(llc.doc),replace


/*--含个体固定效应和线性时间趋势项----*/
xtunitroot llc y1, demean lags(bic 2)
xtunitroot llc y2, demean lags(bic 2)
xtunitroot llc y3, demean lags(bic 2) 
xtunitroot llc x1, demean lags(bic 2)
xtunitroot llc x2, demean lags(bic 2)


 
/*----仅含个体固定效应项----*/
xtunitroot llc y1,noconstant demean lags(bic 2)
xtunitroot llc y2,noconstant demean lags(bic 2)


/*----none的情形----*/
xtline y x1 x2 c1 c2 c3 c4 c5, overlay


/*最佳滞后阶数确定*/
pvar2 y1 y2 y3,lag(5) soc
pvar2 y1 y2 y3 x1 x2,lag(5) soc

/*格兰杰因果检验*/
pvar2 y1 y2 y3, lag(1) granger
pvar2 y1 y2 y3 x1 x2, lag(1) granger

/*脉冲响应和方差分解*/
pvar2 y1 y2 y3,lag(1) irf(10)
pvar2 y1 y2 y3,lag(1) decomp(30)
pvar2 y1 y2 y3 x1 x2,lag(1) irf(10)
pvar2 y1 y2 y3 x1 x2,lag(1) decomp(30)
