# Supplementary material for: The impact of housing prices and land financing on economic growth: Evidence from Chinese 277 cities at the prefecture level and above
Source: PLoS One. 2024 Apr 30;19(4):e0302631. doi: 10.1371/journal.pone.0302631 (PMC11060597; doi:10.1371/journal.pone.0302631)
Supplement: S1 Data — (ZIP) [file pone.0302631.s001.zip › Raw city-data.xlsx]

## Sheet: Sheet1
district	year	name_eng	code_city	province	type	fee_land_per	gdp_per	price_house	income_per	urbanrate
北京市	2011	beijng	110000	北京市	东部地区	12171.9	81658	25839	36365.4	86.233
北京市	2012	beijng	110000	北京市	东部地区	5059.37	87475	26612.5	40306.3	86.198
北京市	2013	beijng	110000	北京市	东部地区	13538.7	148181	35857.2	44563.9	86.301
北京市	2014	beijng	110000	北京市	东部地区	15206.3	99995	37331	48531.8	86.401
北京市	2015	beijng	110000	北京市	东部地区	15312	106497	36735.6	52859.2	86.51
北京市	2016	beijng	110000	北京市	东部地区	6675.51	118198	47128	57275.3	86.502
北京市	2017	beijng	110000	北京市	东部地区	20001.8	128994	64389	62406.3	86.451
北京市	2018	beijng	110000	北京市	东部地区	15446.1	140211	63699	67989.9	86.501
北京市	2019	beijng	110000	北京市	东部地区	17003.7	164220	64392.9	73849	86.6
上海市	2011	shanghai	310000	上海市	东部地区	6679.77	82560	17298.7	36230.5	89.3
上海市	2012	shanghai	310000	上海市	东部地区	4216.64	85373	18128.3	40188.3	89.3
上海市	2013	shanghai	310000	上海市	东部地区	7611.11	150853	19662.5	44878.3	89.6
上海市	2014	shanghai	310000	上海市	东部地区	10331.3	97370	20235.1	48841.4	89.6
上海市	2015	shanghai	310000	上海市	东部地区	11149.3	103796	21678	52961.9	87.6
上海市	2016	shanghai	310000	上海市	东部地区	10631	116562	23693.8	57691.7	87.9
上海市	2017	shanghai	310000	上海市	东部地区	6139.64	126634	22664.2	62595.7	87.7
上海市	2018	shanghai	310000	上海市	东部地区	15400.6	134982	26298.6	68033.6	88.1
上海市	2019	shanghai	310000	上海市	东部地区	17878	157279	27933.1	73615	88.1
天津市	2011	tianjin	120000	天津市	东部地区	7701.27	85213	9952.5	26920.9	80.5
天津市	2012	tianjin	120000	天津市	东部地区	5326.57	93173	10122.5	29626.4	81.55
天津市	2013	tianjin	120000	天津市	东部地区	8163.99	143129	10659.5	28979.8	82.01
天津市	2014	tianjin	120000	天津市	东部地区	7888.26	105231	10713.2	31506	82.28
天津市	2015	tianjin	120000	天津市	东部地区	5656.71	107960	10630.2	34101.3	82.64
天津市	2016	tianjin	120000	天津市	东部地区	10708.3	115053	10921.6	37109.6	82.93
天津市	2017	tianjin	120000	天津市	东部地区	10697.1	119238	10631.6	40277.5	82.93
天津市	2018	tianjin	120000	天津市	东部地区	10641.4	120711	12724.2	42976.3	83.15
天津市	2019	tianjin	120000	天津市	东部地区	14351.1	90371	14066.2	46118.9	83.48
重庆市	2011	chongqing	500000	重庆市	西部地区	2884.46	34500	7056	20249.7	55
重庆市	2012	chongqing	500000	重庆市	西部地区	3551.1	38914	6810.5	22968.1	56.982
重庆市	2013	chongqing	500000	重庆市	西部地区	5129.67	37691	7202	23058.2	58.34
重庆市	2014	chongqing	500000	重庆市	西部地区	3944.61	47850	7251	25147.2	59.6
重庆市	2015	chongqing	500000	重庆市	西部地区	4259.44	52321	6985.75	27238.8	60.944
重庆市	2016	chongqing	500000	重庆市	西部地区	3110.3	57902	6981	29610	62.6
重庆市	2017	chongqing	500000	重庆市	西部地区	5241.05	59192.6	9379	32193.2	64.1
重庆市	2018	chongqing	500000	重庆市	西部地区	7326.76	65933	12639	34889.3	65.5
重庆市	2019	chongqing	500000	重庆市	西部地区	6428.96	75828	12585	37939	66.8
哈尔滨市	2011	haerbin	230100	黑龙江省	东北地区	3796.6	42736	9820.75	20030.6	47.9678
哈尔滨市	2012	haerbin	230100	黑龙江省	东北地区	1480.93	45810	10425.3	22477	48.2062
哈尔滨市	2013	haerbin	230100	黑龙江省	东北地区	2812.19	50423	9904.08	25196.7	48.3119
哈尔滨市	2014	haerbin	230100	黑龙江省	东北地区	1636.72	53872	11519.7	28815.9	48.7503
哈尔滨市	2015	haerbin	230100	黑龙江省	东北地区	1407.43	59823.1	11489.9	30978	63.97
哈尔滨市	2016	haerbin	230100	黑龙江省	东北地区	1428.46	63445	11389.2	33190	63.9
哈尔滨市	2017	haerbin	230100	黑龙江省	东北地区	2079.35	85567	11123.7	35546	64.5
哈尔滨市	2018	haerbin	230100	黑龙江省	东北地区	1954.66	66094	11999.8	37828	65.3
哈尔滨市	2019	haerbin	230100	黑龙江省	东北地区	2507.44	55175	10351.5	40007	65.9
长春市	2011	changchun	220100	吉林省	东北地区	4881.43	52649	6157	20487.3	46.5324
长春市	2012	changchun	220100	吉林省	东北地区	3183.1	58691	6285.83	22969.7	45.2953
长春市	2013	changchun	220100	吉林省	东北地区	3812.64	66443	6761.5	26033.9	44.5149
长春市	2014	changchun	220100	吉林省	东北地区	2434.21	70891	6940	23908	44.5272
长春市	2015	changchun	220100	吉林省	东北地区	1564.15	73359.1	6691.92	29090	47.512
长春市	2016	changchun	220100	吉林省	东北地区	2413.94	79434	6519	27195	48.8752
长春市	2017	changchun	220100	吉林省	东北地区	3151.74	68670.6	7022	29044	49.28
长春市	2018	changchun	220100	吉林省	东北地区	4324.26	95663	8859	35332	49.41
长春市	2019	changchun	220100	吉林省	东北地区	6225.16	78456	9945.17	37844	49.59
沈阳市	2011	shenyang	210100	辽宁省	东北地区	12424.8	72648	7001	23326.2	60.7361
沈阳市	2012	shenyang	210100	辽宁省	东北地区	6231.62	80480	7566.17	26430.8	62.2958
沈阳市	2013	shenyang	210100	辽宁省	东北地区	6674.51	98467	7672.92	29073.9	62.3986
沈阳市	2014	shenyang	210100	辽宁省	东北地区	5938.62	85816	7549	34232.9	62.3447
沈阳市	2015	shenyang	210100	辽宁省	东北地区	2141.69	87734	7137.58	36642.9	62.2878
沈阳市	2016	shenyang	210100	辽宁省	东北地区	2454.65	66893	7130	38995.3	62.687
沈阳市	2017	shenyang	210100	辽宁省	东北地区	3006.73	74567	7646	41358.8	63.0319
沈阳市	2018	shenyang	210100	辽宁省	东北地区	5687	75766	9689	44054.2	63.4714
沈阳市	2019	shenyang	210100	辽宁省	东北地区	6833.69	77777	10923.6	46786	65.0106
呼和浩特市	2011	huhehaote	150100	内蒙古自治区	西部地区	2784.49	75266	5941	28877	63.77
呼和浩特市	2012	huhehaote	150100	内蒙古自治区	西部地区	4072.56	84534	6380.33	32646	65.21
呼和浩特市	2013	huhehaote	150100	内蒙古自治区	西部地区	6216.89	115829	6556.17	35629	66.24
呼和浩特市	2014	huhehaote	150100	内蒙古自治区	西部地区	2648.42	95961	6372	34723	66.92
呼和浩特市	2015	huhehaote	150100	内蒙古自治区	西部地区	2737.69	101492	6314.25	37362	67.4892
呼和浩特市	2016	huhehaote	150100	内蒙古自治区	西部地区	2436.67	103235	6451	40220	68.2002
呼和浩特市	2017	huhehaote	150100	内蒙古自治区	西部地区	2369.2	99720	7236	43518	69.0799
呼和浩特市	2018	huhehaote	150100	内蒙古自治区	西部地区	7667.91	93029	10306	46565	69.8311
呼和浩特市	2019	huhehaote	150100	内蒙古自治区	西部地区	7226.21	89138	11622.9	49397	70.4508
石家庄市	2011	jiazhuang	130100	河北省	东部地区	1303.9	39919	15770	20534	52.01
石家庄市	2012	jiazhuang	130100	河北省	东部地区	1749.13	43552	6866	23038	53.47
石家庄市	2013	jiazhuang	130100	河北省	东部地区	2618.14	48491	7453.75	23994	55.72
石家庄市	2014	jiazhuang	130100	河北省	东部地区	1919.71	48970	8152	25996.3	56.17
石家庄市	2015	jiazhuang	130100	河北省	东部地区	2481.02	51043	8328.67	28168.3	58.3
石家庄市	2016	jiazhuang	130100	河北省	东部地区	3224.98	55177	10083	30459.3	59.96
石家庄市	2017	jiazhuang	130100	河北省	东部地区	4217.92	69926	15576	32929	61.64
石家庄市	2018	jiazhuang	130100	河北省	东部地区	5894.68	55723	15673	35563	63.16
石家庄市	2019	jiazhuang	130100	河北省	东部地区	6102.1	52859	14970.7	38550	64.41
乌鲁木齐市	2011	wulumuqi	650100	新疆维吾尔自治区	西部地区	1716.06	52649	5948	16144	97.1486
乌鲁木齐市	2012	wulumuqi	650100	新疆维吾尔自治区	西部地区	1575.48	59645	6267.83	18385	97.1683
乌鲁木齐市	2013	wulumuqi	650100	新疆维吾尔自治区	西部地区	3281.1	83759	6958.33	21304	97.6229
乌鲁木齐市	2014	wulumuqi	650100	新疆维吾尔自治区	西部地区	1628.95	70428	7313	26890	97.1226
乌鲁木齐市	2015	wulumuqi	650100	新疆维吾尔自治区	西部地区	2684.94	74340	6847.42	31604	77.3339
乌鲁木齐市	2016	wulumuqi	650100	新疆维吾尔自治区	西部地区	2559.29	69865	6619	34190	81.5545
乌鲁木齐市	2017	wulumuqi	650100	新疆维吾尔自治区	西部地区	8650.79	79892	6862	36993	89.0306
乌鲁木齐市	2018	wulumuqi	650100	新疆维吾尔自治区	西部地区	16764.8	87196	8198	40101	90.1512
乌鲁木齐市	2019	wulumuqi	650100	新疆维吾尔自治区	西部地区	8567.13	96723	8460	42748	89.5606
兰州市	2011	lanhzou	620100	甘肃省	西部地区	1529.58	37570	7587	15952.6	77.34
兰州市	2012	lanhzou	620100	甘肃省	西部地区	891.034	43175	7621.75	18443	78.34
兰州市	2013	lanhzou	620100	甘肃省	西部地区	1964.67	48138	8242.5	20766.8	79.71
兰州市	2014	lanhzou	620100	甘肃省	西部地区	1796.84	54771	8414	23030.1	80.34
兰州市	2015	lanhzou	620100	甘肃省	西部地区	3847.09	56972	8386.08	27088	80.95
兰州市	2016	lanhzou	620100	甘肃省	西部地区	3827.03	61207	8796	29661.4	81.01
兰州市	2017	lanhzou	620100	甘肃省	西部地区	3866.19	78412	5785	32330.9	81.02
兰州市	2018	lanhzou	620100	甘肃省	西部地区	3912.87	73042	7048	35014	81.03
兰州市	2019	lanhzou	620100	甘肃省	西部地区	5085.27	75217	12200.9	38095	81.04
西宁市	2011	xining	630100	青海省	西部地区	2096.29	34743	4609	17020.6	65.44
西宁市	2012	xining	630100	青海省	西部地区	1507.84	38034	5110.83	18945.9	67.72
西宁市	2013	xining	630100	青海省	西部地区	2460.9	43107	5505	20890.6	67.8
西宁市	2014	xining	630100	青海省	西部地区	2797.5	46762	5791	22875	68.6
西宁市	2015	xining	630100	青海省	西部地区	1074.62	49197	5768.75	25201.6	68.9
西宁市	2016	xining	630100	青海省	西部地区	1159.56	53756	5845	27505.3	70
西宁市	2017	xining	630100	青海省	西部地区	3026.76	77662	6109	30006.5	71.04
西宁市	2018	xining	630100	青海省	西部地区	4381.17	54439	7064	32460.3	72.11
西宁市	2019	xining	630100	青海省	西部地区	8878.05	55812	8650.92	34846	72.85
西安市	2011	xian	610100	陕西省	西部地区	1038.38	45495	7160	25981	70.1
西安市	2012	xian	610100	陕西省	西部地区	3473.75	51166	7168.92	29982	71.51
西安市	2013	xian	610100	陕西省	西部地区	3141.97	60522	7145.92	33100.2	72.05
西安市	2014	xian	610100	陕西省	西部地区	3357.07	63794	7059	36100	72.61
西安市	2015	xian	610100	陕西省	西部地区	2347.68	66938	6938.08	33188	73.02
西安市	2016	xian	610100	陕西省	西部地区	2596.04	71357	6863	35630	73.43
西安市	2017	xian	610100	陕西省	西部地区	3440.58	84205	9293	38536	73.42
西安市	2018	xian	610100	陕西省	西部地区	7590.32	85114	13461	38729	74.01
西安市	2019	xian	610100	陕西省	西部地区	9932.83	92256	14856.8	41850	74.61
银川市	2011	yinchuan	640100	宁夏回族自治区	西部地区	4249.04	48964	5204	19203	74.38
银川市	2012	yinchuan	640100	宁夏回族自治区	西部地区	2678.51	56528	5250.17	21619.7	75.04
银川市	2013	yinchuan	640100	宁夏回族自治区	西部地区	6645.78	74510	5360.92	23776.4	74.79
银川市	2014	yinchuan	640100	宁夏回族自治区	西部地区	2788.83	65942	5321	26117.7	75.45
银川市	2015	yinchuan	640100	宁夏回族自治区	西部地区	3497.66	69594	5036.58	28261.4	75.8
银川市	2016	yinchuan	640100	宁夏回族自治区	西部地区	2848.47	74288	4998	30477.8	75.6958
银川市	2017	yinchuan	640100	宁夏回族自治区	西部地区	2744.3	77927	5029	32981	77.09
银川市	2018	yinchuan	640100	宁夏回族自治区	西部地区	3026.91	84964	5564	35586	77.58
银川市	2019	yinchuan	640100	宁夏回族自治区	西部地区	3340.81	83492	6201.42	38217	79.05
郑州市	2011	zhengzhou	410100	河南省	中部地区	2539.09	56855	14182	21612.3	64.82
郑州市	2012	zhengzhou	410100	河南省	中部地区	3086.18	62054	7404.58	24246	66.28
郑州市	2013	zhengzhou	410100	河南省	中部地区	5380.39	67485	8338.67	26615	67.08
郑州市	2014	zhengzhou	410100	河南省	中部地区	5900.67	72991	9099	29095	68.31
郑州市	2015	zhengzhou	410100	河南省	中部地区	6824.58	77179	9300.25	31099	69.69
郑州市	2016	zhengzhou	410100	河南省	中部地区	11418.7	84114	10689	33214	71.02
郑州市	2017	zhengzhou	410100	河南省	中部地区	14136.8	108435	15221	36050.5	72.23
郑州市	2018	zhengzhou	410100	河南省	中部地区	17184.3	101349	15572	39042.2	73.38
郑州市	2019	zhengzhou	410100	河南省	中部地区	16650.1	113139	14233.5	42087	74.58
济南市	2011	jinan	370100	山东省	东部地区	5149.03	64311	8542	28892	65.05
济南市	2012	jinan	370100	山东省	东部地区	6002.94	69444	8299	32570	65.71
济南市	2013	jinan	370100	山东省	东部地区	7505.17	85321	9160.25	35647.6	65.998
济南市	2014	jinan	370100	山东省	东部地区	6627.16	82052	9924	38762.8	66.409
济南市	2015	jinan	370100	山东省	东部地区	6134.77	85919	9836.5	39888.7	67.96
济南市	2016	jinan	370100	山东省	东部地区	11265.9	90999	11232	43052.2	69.46
济南市	2017	jinan	370100	山东省	东部地区	15841.4	110114	16618	46642.4	70.53
济南市	2018	jinan	370100	山东省	东部地区	15958.3	106302	19039	50145.9	72.1
济南市	2019	jinan	370100	山东省	东部地区	13469.9	106416	17058.4	51912.6	71.21
太原市	2011	taiyuan	140100	山西省	中部地区	2118.56	49292	6465	20148.5	83.35
太原市	2012	taiyuan	140100	山西省	中部地区	1799.08	54440	6865.67	22587	83.76
太原市	2013	taiyuan	140100	山西省	中部地区	4993.82	65746	7404.08	24000.4	84.12
太原市	2014	taiyuan	140100	山西省	中部地区	3916.36	59023	7729	25768.4	84.25
太原市	2015	taiyuan	140100	山西省	中部地区	4063.99	63483	7855.5	27727	84.4
太原市	2016	taiyuan	140100	山西省	中部地区	6634.5	68234	8137	29632.1	84.55
太原市	2017	taiyuan	140100	山西省	中部地区	6155.05	88340	8944	31469.3	84.7
太原市	2018	taiyuan	140100	山西省	中部地区	10940.7	88272	11527	33672	84.875
太原市	2019	taiyuan	140100	山西省	中部地区	16139.4	90698	12217.6	38361.8	85.25
合肥市	2011	hefei	340100	安徽省	中部地区	3323.23	48563	6278	22458.9	64.6
合肥市	2012	hefei	340100	安徽省	中部地区	4307.71	55186	6321.92	25434	66.4
合肥市	2013	hefei	340100	安徽省	中部地区	6797.33	65631	6824.67	28082.7	67.8
合肥市	2014	hefei	340100	安徽省	中部地区	5855.33	67689	7639	29348	69.1
合肥市	2015	hefei	340100	安徽省	中部地区	5129.27	73102	7975.17	31989	70.4
合肥市	2016	hefei	340100	安徽省	中部地区	15295.2	80138	11917	34852	72.1
合肥市	2017	hefei	340100	安徽省	中部地区	10357.7	125778	14585	37972	73.7
合肥市	2018	hefei	340100	安徽省	中部地区	7078.41	97470	15262	41484	74.97
合肥市	2019	hefei	340100	安徽省	中部地区	6857.1	115623	15774.3	45404	76.33
长沙市	2011	changsha	430100	湖南省	中部地区	5203.41	79530	6492	26451	68.49
长沙市	2012	changsha	430100	湖南省	中部地区	4340.84	89903	6488.92	30288	69.38
长沙市	2013	changsha	430100	湖南省	中部地区	7159.78	107890	6492.75	33662	70.6
长沙市	2014	changsha	430100	湖南省	中部地区	5306.42	107683	6381	36826.4	72.34
长沙市	2015	changsha	430100	湖南省	中部地区	3463.82	115443	6356.33	39961	74.38
长沙市	2016	changsha	430100	湖南省	中部地区	3710.5	124122	6780	43294.1	75.99
长沙市	2017	changsha	430100	湖南省	中部地区	4001.06	152441	9349	46948.3	77.59
长沙市	2018	changsha	430100	湖南省	中部地区	8699.58	136920	11134	50792	79.12
长沙市	2019	changsha	430100	湖南省	中部地区	12725	139877	10903.2	55211	79.56
武汉市	2011	wuhan	420100	湖北省	中部地区	6976.71	68315	7916	23738	66.1
武汉市	2012	wuhan	420100	湖北省	中部地区	4525.22	79482	7789.17	27061	67.5
武汉市	2013	wuhan	420100	湖北省	中部地区	8209.58	110113	8407.5	29821	67.6
武汉市	2014	wuhan	420100	湖北省	中部地区	6206.64	98000	9202	33270	70.6
武汉市	2015	wuhan	420100	湖北省	中部地区	8810.42	104132	9738.83	36436	71.7
武汉市	2016	wuhan	420100	湖北省	中部地区	9665.84	111469	11935	39737	79.77
武汉市	2017	wuhan	420100	湖北省	中部地区	13958.4	157030	16990	43405	80.04
武汉市	2018	wuhan	420100	湖北省	中部地区	24189.1	135136	18679	47359	80.29
武汉市	2019	wuhan	420100	湖北省	中部地区	20803.4	145545	18294.4	51706	80.49
南京市	2011	nanjing	320100	江苏省	东部地区	8308.21	76263	14176	31099.8	79.73
南京市	2012	nanjing	320100	江苏省	东部地区	6513.79	88525	14189.8	35092	80.23
南京市	2013	nanjing	320100	江苏省	东部地区	14653.4	124600	16064.2	39881	80.5
南京市	2014	nanjing	320100	江苏省	东部地区	9794.59	107545	17361	42568	80.92
南京市	2015	nanjing	320100	江苏省	东部地区	14060.3	148772	17303.9	46104	81.4
南京市	2016	nanjing	320100	江苏省	东部地区	26544.8	127264	21802	49997	82
南京市	2017	nanjing	320100	江苏省	东部地区	19514.4	141103	26288	54538	82.29
南京市	2018	nanjing	320100	江苏省	东部地区	24620.4	152886	29176	59308	82.5
南京市	2019	nanjing	320100	江苏省	东部地区	25572.7	165681	31096.1	64372	83.2
成都市	2011	chengdu	510100	四川省	西部地区	4165.18	48755	8642	23047.8	67
成都市	2012	chengdu	510100	四川省	西部地区	5255.29	57624	8394.67	27194	68.44
成都市	2013	chengdu	510100	四川省	西部地区	6025.72	76674	8759.08	29968	69.4
成都市	2014	chengdu	510100	四川省	西部地区	4620.01	70019	8307	30996.2	70.37
成都市	2015	chengdu	510100	四川省	西部地区	4576.1	74273	8193.58	33475.9	71.47
成都市	2016	chengdu	510100	四川省	西部地区	3800.37	76960	8366	35902	70.62
成都市	2017	chengdu	510100	四川省	西部地区	8751.82	103757	11648	38917.6	71.85
成都市	2018	chengdu	510100	四川省	西部地区	9676.84	94782	16362	42128	73.12
成都市	2019	chengdu	510100	四川省	西部地区	10635.4	103386	15686.1	45878	74.41
贵阳市	2011	guiyang	520100	贵州省	西部地区	3048.49	31712	5618	19420.1	69.2
贵阳市	2012	guiyang	520100	贵州省	西部地区	4854.21	38447	5619.42	21796	70.53
贵阳市	2013	guiyang	520100	贵州省	西部地区	5272.59	55024	5631.67	23376	72.1
贵阳市	2014	guiyang	520100	贵州省	西部地区	4014.65	55018	5883	24961	73.2
贵阳市	2015	guiyang	520100	贵州省	西部地区	1832.06	63003	6023	27241	73.25
贵阳市	2016	guiyang	520100	贵州省	西部地区	2781.27	67772	6206	29501.6	74.16
贵阳市	2017	guiyang	520100	贵州省	西部地区	6787.78	79295	6893	32186.3	74.8
贵阳市	2018	guiyang	520100	贵州省	西部地区	8838.51	78449	9787	35115	75.43
贵阳市	2019	guiyang	520100	贵州省	西部地区	13239	81995	9769.08	38240	76.129
昆明市	2011	kunming	530100	云南省	西部地区	13283.9	38831	8842	21966	66.0037
昆明市	2012	kunming	530100	云南省	西部地区	8045.62	46256	8732.5	25240	67.05
昆明市	2013	kunming	530100	云南省	西部地区	10045	62437	8799.25	28354	68.05
昆明市	2014	kunming	530100	云南省	西部地区	3862.11	56236	8583	31295	69.05
昆明市	2015	kunming	530100	云南省	西部地区	2386.99	59656	8177.33	33955	70.05
昆明市	2016	kunming	530100	云南省	西部地区	3889.05	64156	8281	36739	71.05
昆明市	2017	kunming	530100	云南省	西部地区	7856.66	90074	9675	39788	72.05
昆明市	2018	kunming	530100	云南省	西部地区	7222.32	76387	11790	42988	72.85
昆明市	2019	kunming	530100	云南省	西部地区	6709.15	93853	13034	46289	73.6
南宁市	2011	nanning	450100	广西壮族自治区	西部地区	1873.53	31172	6978	20005	54.6
南宁市	2012	nanning	450100	广西壮族自治区	西部地区	1622.8	35133	6920.08	22561	56.3
南宁市	2013	nanning	450100	广西壮族自治区	西部地区	1399.65	38723	7048.83	24817	57.7
南宁市	2014	nanning	450100	广西壮族自治区	西部地区	3186.77	43303	6871	27075	58.4
南宁市	2015	nanning	450100	广西壮族自治区	西部地区	3731.26	49066	7000	29106	59.3
南宁市	2016	nanning	450100	广西壮族自治区	西部地区	4081.31	52723	7241	30728	60.2
南宁市	2017	nanning	450100	广西壮族自治区	西部地区	3892.92	79292	9169	33217	61.3
南宁市	2018	nanning	450100	广西壮族自治区	西部地区	6671.54	55901	10897	35276	62.4
南宁市	2019	nanning	450100	广西壮族自治区	西部地区	7807.56	61738	11986.2	37675	63.7
杭州市	2011	hangzhou	330100	浙江省	东部地区	10485.4	80478	19958	32434	73.9
杭州市	2012	hangzhou	330100	浙江省	东部地区	8058.2	88962	18484.9	35704	74.3
杭州市	2013	hangzhou	330100	浙江省	东部地区	20257.1	118013	19017.2	39310	74.9
杭州市	2014	hangzhou	330100	浙江省	东部地区	10462.7	103813	18031	44632	75.1
杭州市	2015	hangzhou	330100	浙江省	东部地区	8739.67	138901	17791.4	48316	75.3
杭州市	2016	hangzhou	330100	浙江省	东部地区	17122	124286	19369	52185	76.2
杭州市	2017	hangzhou	330100	浙江省	东部地区	26019.6	148794	25879	56276	76.8
杭州市	2018	hangzhou	330100	浙江省	东部地区	21195	140180	31531	61172	80.4
杭州市	2019	hangzhou	330100	浙江省	东部地区	14070.6	152465	31059.4	66068	82.6
南昌市	2011	nanchang	360100	江西省	中部地区	3897.46	53023	7372	20741.2	67.24
南昌市	2012	nanchang	360100	江西省	中部地区	3159.79	58715	8021.25	23602	68.78
南昌市	2013	nanchang	360100	江西省	中部地区	6870.2	65412	8848.08	26151	69.83
南昌市	2014	nanchang	360100	江西省	中部地区	5825.22	70373	8983	29091	70.86
南昌市	2015	nanchang	360100	江西省	中部地区	3450.27	75879	8973.25	31942	71.56
南昌市	2016	nanchang	360100	江西省	中部地区	5327.05	81598	9234	34618.7	72.29
南昌市	2017	nanchang	360100	江西省	中部地区	9504.49	100828	10413	37675.5	73.32
南昌市	2018	nanchang	360100	江西省	中部地区	7874.43	95825	11522	40844	74.23
南昌市	2019	nanchang	360100	江西省	中部地区	5241.11	100415	12576.8	44136	75.16
广州市	2011	guangzhou	440100	广东省	东部地区	4080.35	97588	14610	34438.1	84.13
广州市	2012	guangzhou	440100	广东省	东部地区	3621.89	105909	15472.2	38054	85.02
广州市	2013	guangzhou	440100	广东省	东部地区	9136.18	185338	18163.9	42049.1	85.27
广州市	2014	guangzhou	440100	广东省	东部地区	9893.41	128478	19304	42954.6	85.43
广州市	2015	guangzhou	440100	广东省	东部地区	11161.9	136188	19711.5	46734.6	85.53
广州市	2016	guangzhou	440100	广东省	东部地区	8016.4	141933	21495	50940.7	86.06
广州市	2017	guangzhou	440100	广东省	东部地区	13236.7	150678	29421	55400.5	86.14
广州市	2018	guangzhou	440100	广东省	东部地区	16632	155491	33304	59982.1	86.38
广州市	2019	guangzhou	440100	广东省	东部地区	19080.4	156427	33916.6	65052	86.46
福州市	2011	fuzhou	350100	福建省	东部地区	5867.14	52152	11445	26050	63.3
福州市	2012	fuzhou	350100	福建省	东部地区	4598.03	58304	11085.8	29399	64.75
福州市	2013	fuzhou	350100	福建省	东部地区	7559.92	71427	13013.5	32265	65.9
福州市	2014	fuzhou	350100	福建省	东部地区	4242.85	69995	13589	32450.9	66.9
福州市	2015	fuzhou	350100	福建省	东部地区	7219.59	75259	14157.7	34982	67.7
福州市	2016	fuzhou	350100	福建省	东部地区	7856.41	82251	16618	37833	68.5
福州市	2017	fuzhou	350100	福建省	东部地区	9109.84	111092	24419	40973	69.5
福州市	2018	fuzhou	350100	福建省	东部地区	6547.59	102037	28427	44457	70.3
福州市	2019	fuzhou	350100	福建省	东部地区	6287.76	120879	26563.7	47920	70.5
海口市	2011	haikou	460100	海南省	东部地区	1040.91	35669	7623	19730	75.032
海口市	2012	haikou	460100	海南省	东部地区	1877.48	38634	7231.17	22992	75.48
海口市	2013	haikou	460100	海南省	东部地区	2421.33	55499	7410	24461	76.08
海口市	2014	haikou	460100	海南省	东部地区	1503.17	49943	7389	26530	76.61
海口市	2015	haikou	460100	海南省	东部地区	5385.5	52534	7369.25	28535	77.23
海口市	2016	haikou	460100	海南省	东部地区	6000.04	56315	7763	30775	77.78
海口市	2017	haikou	460100	海南省	东部地区	4001.12	61589	10877	33320	78.21
海口市	2018	haikou	460100	海南省	东部地区	12566.7	66042	15111	36137	78.64
海口市	2019	haikou	460100	海南省	东部地区	13855.2	72218	15416.2	38977	78.8
唐山市	2011	tangshan	130200	河北省	东部地区	2946.71	71565	7578	22012.5	52.14
唐山市	2012	tangshan	130200	河北省	东部地区	3047.23	76643	6271.83	24358	53.6
唐山市	2013	tangshan	130200	河北省	东部地区	4477.65	82831	6415	26703.5	54.97
唐山市	2014	tangshan	130200	河北省	东部地区	2241.03	80450	6017	28890.9	56.21
唐山市	2015	tangshan	130200	河北省	东部地区	1117.55	78398	5787.42	31271.5	58.31
唐山市	2016	tangshan	130200	河北省	东部地区	1316.46	81239	5981	33725.1	60.41
唐山市	2017	tangshan	130200	河北省	东部地区	2875.48	89233	11803	36415.1	61.64
唐山市	2018	tangshan	130200	河北省	东部地区	4150.79	87855	13507	39365	63.14
唐山市	2019	tangshan	130200	河北省	东部地区	5207.08	86667	11307	42632	64.32
邯郸市	2011	handan	130400	河北省	东部地区	1151.67	30270	5564	22818.5	46.58
邯郸市	2012	handan	130400	河北省	东部地区	1039.93	32650	5558.83	21740	46.58
邯郸市	2013	handan	130400	河北省	东部地区	1448.34	30800	5790.42	20661.5	47.91
邯郸市	2014	handan	130400	河北省	东部地区	919.653	32943	5967	22699.1	49.13
邯郸市	2015	handan	130400	河北省	东部地区	752.308	29965	5938.08	24630.2	51.38
邯郸市	2016	handan	130400	河北省	东部地区	1048.88	35265	6171	26602.5	53.53
邯郸市	2017	handan	130400	河北省	东部地区	1529.58	37796	7251	28773.8	55.31
邯郸市	2018	handan	130400	河北省	东部地区	1557.46	36289	8966	31133	56.87
邯郸市	2019	handan	130400	河北省	东部地区	2420.73	36546	9332.42	33904	58.15
张家口市	2011	zhangjiakou	130700	河北省	东部地区	1141.75	25649	9247	17240.8	46.42
张家口市	2012	zhangjiakou	130700	河北省	东部地区	747.531	28139	4070.08	18441	47.63
张家口市	2013	zhangjiakou	130700	河北省	东部地区	2045.03	28201	4279.5	19641.2	48.95
张家口市	2014	zhangjiakou	130700	河北省	东部地区	1205.44	30540	4576	21651.2	50.1
张家口市	2015	zhangjiakou	130700	河北省	东部地区	1292.92	30840	5019.25	23841.3	52.2
张家口市	2016	zhangjiakou	130700	河北省	东部地区	2144.01	33142	6517	26069.3	54.19
张家口市	2017	zhangjiakou	130700	河北省	东部地区	3075.71	41038	9152	28512.5	55.92
张家口市	2018	zhangjiakou	130700	河北省	东部地区	5418.53	34661	8523	31193	57.24
张家口市	2019	zhangjiakou	130700	河北省	东部地区	4391.3	35025	8919.25	34062	58.38
保定市	2011	baoding	130600	河北省	东部地区	567.459	21796	5345	18339	39.6997
保定市	2012	baoding	130600	河北省	东部地区	727.529	24053	5043.08	19048	41.1994
保定市	2013	baoding	130600	河北省	东部地区	1013.25	24951	5210.58	19757	42.9
保定市	2014	baoding	130600	河北省	东部地区	851.588	26501	5592	21672.9	44.2
保定市	2015	baoding	130600	河北省	东部地区	1507.82	29067	6185.58	23662.7	46.67
保定市	2016	baoding	130600	河北省	东部地区	1224.08	29992	8069	25679.7	49.11
保定市	2017	baoding	130600	河北省	东部地区	1840.42	44917	10978	27859	50.9662
保定市	2018	baoding	130600	河北省	东部地区	3796.8	31057	11059	30283	52.5393
保定市	2019	baoding	130600	河北省	东部地区	2621.3	31856	10266.9	32705	54.683
沧州市	2011	cangzhou	130900	河北省	东部地区	1394.38	36053	4825	19537.8	41.6788
沧州市	2012	cangzhou	130900	河北省	东部地区	965.25	38949	4719.58	20805	43.1375
沧州市	2013	cangzhou	130900	河北省	东部地区	1323.68	39960	5158.5	22072.2	44.6473
沧州市	2014	cangzhou	130900	河北省	东部地区	1388.37	42676	5446	24174.3	46.21
沧州市	2015	cangzhou	130900	河北省	东部地区	1009.27	44819	5784.25	26350	48.56
沧州市	2016	cangzhou	130900	河北省	东部地区	1409.59	47425	7015	28604.7	50.5603
沧州市	2017	cangzhou	130900	河北省	东部地区	3175.7	120805	10081	31044	52.3104
沧州市	2018	cangzhou	130900	河北省	东部地区	2420.77	48562	10159	33528	53.6396
沧州市	2019	cangzhou	130900	河北省	东部地区	3805.8	47663	10246.6	36244	54.91
秦皇岛市	2011	qinhuangdao	130300	河北省	东部地区	2140.35	35691	7597	20174.7	48.45
秦皇岛市	2012	qinhuangdao	130300	河北省	东部地区	3293.67	37804	7263.67	22098	49.67
秦皇岛市	2013	qinhuangdao	130300	河北省	东部地区	2596.49	39889	7318.75	24021.3	50.81
秦皇岛市	2014	qinhuangdao	130300	河北省	东部地区	1235.06	39282	6951	26052.6	52.02
秦皇岛市	2015	qinhuangdao	130300	河北省	东部地区	1249.9	40746	6364	28157.7	54.07
秦皇岛市	2016	qinhuangdao	130300	河北省	东部地区	1342.68	73755	6269	30347.8	56.13
秦皇岛市	2017	qinhuangdao	130300	河北省	东部地区	1847.75	61170	10325	32795	57.88
秦皇岛市	2018	qinhuangdao	130300	河北省	东部地区	2919.79	52380	11302	35386	59.42
秦皇岛市	2019	qinhuangdao	130300	河北省	东部地区	4658.96	51334	10319.2	38359	60.72
邢台市	2011	xingtai	130500	河北省	东部地区	469.097	20027	6611	19083.5	41.2873
邢台市	2012	xingtai	130500	河北省	东部地区	750.608	21361	4103.25	18639	42.7188
邢台市	2013	xingtai	130500	河北省	东部地区	934.214	21030	4690.67	18194.5	44.2
邢台市	2014	xingtai	130500	河北省	东部地区	874.37	22758	5004	20007.2	45.43
邢台市	2015	xingtai	130500	河北省	东部地区	1006.62	24256	5085.75	21895.3	47.73
邢台市	2016	xingtai	130500	河北省	东部地区	1184.92	27038	5350	23913.3	49.83
邢台市	2017	xingtai	130500	河北省	东部地区	1533.25	38163	8214	26179.3	51.57
邢台市	2018	xingtai	130500	河北省	东部地区	2904.41	29210	7937	28640	52.91
邢台市	2019	xingtai	130500	河北省	东部地区	3106.28	28707	7490	31533	54.23
廊坊市	2011	langfang	131000	河北省	东部地区	4424.43	36773	19494	22654	49.4403
廊坊市	2012	langfang	131000	河北省	东部地区	3847.1	40598	6430.58	24872	50.7752
廊坊市	2013	langfang	131000	河北省	东部地区	7933.73	46046	7563.83	27090	52.1461
廊坊市	2014	langfang	131000	河北省	东部地区	3840.39	48407	8449	29415.9	53.554
廊坊市	2015	langfang	131000	河北省	东部地区	4531.43	54460	8340.58	31924.8	55
廊坊市	2016	langfang	131000	河北省	东部地区	3763.15	58972	13432	34633.4	56.7996
廊坊市	2017	langfang	131000	河北省	东部地区	5722.12	91067	14690	37474	58.4994
廊坊市	2018	langfang	131000	河北省	东部地区	3798.89	64906	13993	40435	60.0091
廊坊市	2019	langfang	131000	河北省	东部地区	8856.94	65512	14634.8	43912	61.2905
承德市	2011	chengde	130800	河北省	东部地区	1551.5	31705	6064	18516	41.1003
承德市	2012	chengde	130800	河北省	东部地区	1374.78	33791	5948.75	18706	42.4566
承德市	2013	chengde	130800	河北省	东部地区	2173.17	33653	6115.25	18896	43.8576
承德市	2014	chengde	130800	河北省	东部地区	1027.8	38128	5761	20982.8	45.3049
承德市	2015	chengde	130800	河北省	东部地区	1243.73	38505	5746.33	22885.2	46.8
承德市	2016	chengde	130800	河北省	东部地区	891.478	40741	6147	24856.5	49.0005
承德市	2017	chengde	130800	河北省	东部地区	2081.75	60575	8661	27042	50.7013
承德市	2018	chengde	130800	河北省	东部地区	3766.08	41476	9304	29557	52.0691
承德市	2019	chengde	130800	河北省	东部地区	2750.53	41080	9527.92	32365	53.26
衡水市	2011	hengshui	131100	河北省	东部地区	927.7	21334	3549	19200	40.8015
衡水市	2012	hengshui	131100	河北省	东部地区	1495.37	23101	3713.33	18504	42.1888
衡水市	2013	hengshui	131100	河北省	东部地区	1496.98	23889	4301.92	17808	43.6232
衡水市	2014	hengshui	131100	河北省	东部地区	1323.79	26022	4625	19614.2	45.1064
衡水市	2015	hengshui	131100	河北省	东部地区	649.82	27543	4508	21615.4	46.64
衡水市	2016	hengshui	131100	河北省	东部地区	1442.97	31955	4846	23787.1	48.8895
衡水市	2017	hengshui	131100	河北省	东部地区	1917.11	57615	7234	26195	50.6008
衡水市	2018	hengshui	131100	河北省	东部地区	2840.47	34898	8231	28736	52.0593
衡水市	2019	hengshui	131100	河北省	东部地区	2158.48	33599	7874.5	31581	53.22
大同市	2011	datong	140200	山西省	中部地区	2026.26	25341	3927	18914.9	56.49
大同市	2012	datong	140200	山西省	中部地区	2421.82	27815	3964.83	21622.2	57.95
大同市	2013	datong	140200	山西省	中部地区	3106.79	28707	4097.58	21429.9	59.026
大同市	2014	datong	140200	山西省	中部地区	1743.31	29607	3938	23043	60.042
大同市	2015	datong	140200	山西省	中部地区	356.557	30989	3716.67	24771.2	61.021
大同市	2016	datong	140200	山西省	中部地区	929.149	30046	4011	26272.8	62.008
大同市	2017	datong	140200	山西省	中部地区	2666.69	49181	4605	27980.6	62.938
大同市	2018	datong	140200	山西省	中部地区	2582.89	36877	5334	29911	63.967
大同市	2019	datong	140200	山西省	中部地区	1790.36	38122	6134.83	32252	65.62
阳泉市	2011	yangquan	140300	山西省	中部地区	864.67	38500	3551	20253.4	61.61
阳泉市	2012	yangquan	140300	山西省	中部地区	934.138	43702	3631.82	21748.6	63.04
阳泉市	2013	yangquan	140300	山西省	中部地区	517.939	46001	3827	23237.8	64.009
阳泉市	2014	yangquan	140300	山西省	中部地区	626.589	44382	3838	24825.2	64.959
阳泉市	2015	yangquan	140300	山西省	中部地区	457.299	42688	3680	26414	65.861
阳泉市	2016	yangquan	140300	山西省	中部地区	410.285	44461	3691	27801.2	66.675
阳泉市	2017	yangquan	140300	山西省	中部地区	507.005	57321	3806	29580.5	67.564
阳泉市	2018	yangquan	140300	山西省	中部地区	104.643	51976	3807	31473.7	68.486
阳泉市	2019	yangquan	140300	山西省	中部地区	175.043	50775	4116.5	33582	69.48
长治市	2011	changzhi	140400	山西省	中部地区	945.9	36425	4489	20131.1	43.43
长治市	2012	changzhi	140400	山西省	中部地区	911.975	39523	4835.55	22544.9	45.313
长治市	2013	changzhi	140400	山西省	中部地区	866.255	39343	5274.58	22803.2	46.87
长治市	2014	changzhi	140400	山西省	中部地区	818.452	39196	5413	24565	48.46
长治市	2015	changzhi	140400	山西省	中部地区	290.71	35029	5374.42	26407.4	50.02
长治市	2016	changzhi	140400	山西省	中部地区	244.498	37063	5453	28093.8	51.531
长治市	2017	changzhi	140400	山西省	中部地区	916.294	48705	5846	30060.3	52.927
长治市	2018	changzhi	140400	山西省	中部地区	1028.79	47540	6482	32024	53.964
长治市	2019	changzhi	140400	山西省	中部地区	1264.21	47219	7589.92	34426	54.88
晋城市	2011	jincheng	140500	山西省	中部地区	773.489	39205	5005	20127.3	52.75
晋城市	2012	jincheng	140500	山西省	中部地区	970.635	44257	5413.17	22538.9	54.481
晋城市	2013	jincheng	140500	山西省	中部地区	1187.66	47119	6089.25	23249.6	55.519
晋城市	2014	jincheng	140500	山西省	中部地区	1794.22	44943	6232	24907.2	56.489
晋城市	2015	jincheng	140500	山西省	中部地区	407.391	44994	5921.25	26650.7	57.421
晋城市	2016	jincheng	140500	山西省	中部地区	503.563	45271	5895	28223.1	58.342
晋城市	2017	jincheng	140500	山西省	中部地区	677.697	54209	5977	30142.3	59.039
晋城市	2018	jincheng	140500	山西省	中部地区	1017.05	57819	6759	32162	59.884
晋城市	2019	jincheng	140500	山西省	中部地区	2711.73	57714	7552.58	34627	60.79
朔州市	2011	shuozhou	140600	山西省	中部地区	2420.69	49692	3308	20286.7	47.87
朔州市	2012	shuozhou	140600	山西省	中部地区	2177.62	58205	3620.5	23340.5	50.02
朔州市	2013	shuozhou	140600	山西省	中部地区	4193.32	58989	3717.91	24013.2	51.086
朔州市	2014	shuozhou	140600	山西省	中部地区	929.4	57368	3531	25725.2	52.146
朔州市	2015	shuozhou	140600	山西省	中部地区	303.027	51256	3302.83	27500.2	53.156
朔州市	2016	shuozhou	140600	山西省	中部地区	332.044	52010	3305	28989.1	54.205
朔州市	2017	shuozhou	140600	山西省	中部地区	391.62	127482	3353	30989.3	55.294
朔州市	2018	shuozhou	140600	山西省	中部地区	1337.73	59914	3433	32849	56.308
朔州市	2019	shuozhou	140600	山西省	中部地区	2755.44	59552	3544.08	35100	57.51
忻州市	2011	xinzhou	140900	山西省	中部地区	655.484	18019	4019	17168.8	39.8
忻州市	2012	xinzhou	140900	山西省	中部地区	975.491	20081	4465.75	19493.1	41.433
忻州市	2013	xinzhou	140900	山西省	中部地区	1406.82	21052	5053.25	20323.8	43.04
忻州市	2014	xinzhou	140900	山西省	中部地区	843.456	21796	4919	21734.6	44.66
忻州市	2015	xinzhou	140900	山西省	中部地区	350.804	21731	4571.33	23451.6	46.311
忻州市	2016	xinzhou	140900	山西省	中部地区	503.957	22747	4447	24987.2	47.9
忻州市	2017	xinzhou	140900	山西省	中部地区	288.629	24543	4439	26536.4	49.445
忻州市	2018	xinzhou	140900	山西省	中部地区	752.002	31209	4680	28341	50.954
忻州市	2019	xinzhou	140900	山西省	中部地区	1548.92	31573	5008.75	32895	52.79
晋中市	2011	jinzhong	140700	山西省	中部地区	813.295	27300	3997	20194.7	45.74
晋中市	2012	jinzhong	140700	山西省	中部地区	1252.21	30093	4394.42	22877.6	47.407
晋中市	2013	jinzhong	140700	山西省	中部地区	1376.73	30977	4781.08	23714.2	48.874
晋中市	2014	jinzhong	140700	山西省	中部地区	1090.44	31434	5156	25652.2	50.454
晋中市	2015	jinzhong	140700	山西省	中部地区	806.194	31434	4974.92	27524.8	51.724
晋中市	2016	jinzhong	140700	山西省	中部地区	1609.1	32646	4865	29148.7	52.928
晋中市	2017	jinzhong	140700	山西省	中部地区	2895.72	40850	5282	30926.8	54.136
晋中市	2018	jinzhong	140700	山西省	中部地区	4139.49	42910	6400	32947	55.373
晋中市	2019	jinzhong	140700	山西省	中部地区	2961.47	43125	6943.58	35187	56.84
吕梁市	2011	lvliang	141100	山西省	中部地区	592.918	30224	3682	17427.7	39.84
吕梁市	2012	lvliang	141100	山西省	中部地区	533.28	32709	3695.33	20006.1	41.61
吕梁市	2013	lvliang	141100	山西省	中部地区	625.033	31183	3937.75	20144.7	43.114
吕梁市	2014	lvliang	141100	山西省	中部地区	502.11	28960	3900	21485.4	44.674
吕梁市	2015	lvliang	141100	山西省	中部地区	215.625	25003	3675.33	22903.4	46.243
吕梁市	2016	lvliang	141100	山西省	中部地区	233.263	25896	3642	24180.5	47.747
吕梁市	2017	lvliang	141100	山西省	中部地区	303.729	24359	3776	25703.9	49.251
吕梁市	2018	lvliang	141100	山西省	中部地区	556.676	36585	4088	27323	50.586
吕梁市	2019	lvliang	141100	山西省	中部地区	712.208	38890	4498.5	29181	51.72
临汾市	2011	linfen	141000	山西省	中部地区	637.56	26220	3692	18924.1	42.39
临汾市	2012	linfen	141000	山西省	中部地区	1522.48	28031	4164.5	21464.2	44.075
临汾市	2013	linfen	141000	山西省	中部地区	1388.9	28663	4229.75	21936.5	45.67
临汾市	2014	linfen	141000	山西省	中部地区	456.736	27557	4620	23609.5	47.14
临汾市	2015	linfen	141000	山西省	中部地区	511.852	26239	4415.42	25498.3	48.62
临汾市	2016	linfen	141000	山西省	中部地区	447.642	27102	4508	27085.3	50.033
临汾市	2017	linfen	141000	山西省	中部地区	605.005	28904	4631	28872.9	51.397
临汾市	2018	linfen	141000	山西省	中部地区	817.405	32066	4843	30692	52.54
临汾市	2019	linfen	141000	山西省	中部地区	1023.46	32250	5382.42	32895	53.56
运城市	2011	yuncheng	140800	山西省	中部地区	446.071	19733	1962.94	17345.7	39.51
运城市	2012	yuncheng	140800	山西省	中部地区	514.216	20628	2472.09	19661.4	41.411
运城市	2013	yuncheng	140800	山西省	中部地区	740.05	21841	2741.28	20717.6	43.057
运城市	2014	yuncheng	140800	山西省	中部地区	709.095	22940	3043.63	22226.4	44.447
运城市	2015	yuncheng	140800	山西省	中部地区	301.522	22304	3169.39	24048.9	46.125
运城市	2016	yuncheng	140800	山西省	中部地区	356.366	23106	3394.79	25636.1	47.648
运城市	2017	yuncheng	140800	山西省	中部地区	329.021	34987	3282.22	27302.5	48.944
运城市	2018	yuncheng	140800	山西省	中部地区	670.313	28229	3687.29	29104.5	50.195
运城市	2019	yuncheng	140800	山西省	中部地区	723.717	29126	4773.5	31241	51.24
呼伦贝尔市	2011	hulunbeidong	150700	内蒙古自治区	西部地区	1587.7	45038	3563	17142	66.1884
呼伦贝尔市	2012	hulunbeidong	150700	内蒙古自治区	西部地区	1681.49	52649	3745.75	19492	68.9707
呼伦贝尔市	2013	hulunbeidong	150700	内蒙古自治区	西部地区	1905.8	56544	3907.18	21482	69.7302
呼伦贝尔市	2014	hulunbeidong	150700	内蒙古自治区	西部地区	1227.78	60152	4218	24787	70.2589
呼伦贝尔市	2015	hulunbeidong	150700	内蒙古自治区	西部地区	808.05	63131	3774.67	26844	70.8411
呼伦贝尔市	2016	hulunbeidong	150700	内蒙古自治区	西部地区	862.472	64140	3690	28885	71.5184
呼伦贝尔市	2017	hulunbeidong	150700	内蒙古自治区	西部地区	843.611	58996	3954	31195	72.1295
呼伦贝尔市	2018	hulunbeidong	150700	内蒙古自治区	西部地区	834.817	49529	4266	33401	72.6295
呼伦贝尔市	2019	hulunbeidong	150700	内蒙古自治区	西部地区	1210.61	47116	4526.33	35482	73.0595
通辽市	2011	tongliao	150500	内蒙古自治区	西部地区	633.129	46167	3713	16548	37.9991
通辽市	2012	tongliao	150500	内蒙古自治区	西部地区	651.045	53976	4169.08	18828	38.1587
通辽市	2013	tongliao	150500	内蒙古自治区	西部地区	1085.02	55508	4626.92	21009	38.2726
通辽市	2014	tongliao	150500	内蒙古自治区	西部地区	845.058	60380	4877	23377	38.8173
通辽市	2015	tongliao	150500	内蒙古自治区	西部地区	501.691	60123	4661.75	25364	46.3471
通辽市	2016	tongliao	150500	内蒙古自治区	西部地区	295.728	62424	4722	27444	47.539
通辽市	2017	tongliao	150500	内蒙古自治区	西部地区	414.431	40347	5035	29667	48.5601
通辽市	2018	tongliao	150500	内蒙古自治区	西部地区	779.185	41573	5530	31936	49.4287
通辽市	2019	tongliao	150500	内蒙古自治区	西部地区	769.478	40410	5670.58	34127	50.1497
乌兰察布市	2011	wulanchabu	150900	内蒙古自治区	西部地区	983.91	32246	3444	16313.5	26.225
乌兰察布市	2012	wulanchabu	150900	内蒙古自治区	西部地区	1221.16	36721	3504.83	18609	27.3722
乌兰察布市	2013	wulanchabu	150900	内蒙古自治区	西部地区	1066.32	29463	3642	20536	27.4232
乌兰察布市	2014	wulanchabu	150900	内蒙古自治区	西部地区	915.9	41138	3770	22796	45.2553
乌兰察布市	2015	wulanchabu	150900	内蒙古自治区	西部地区	470.782	43221	3627.17	24597	46.5779
乌兰察布市	2016	wulanchabu	150900	内蒙古自治区	西部地区	422.069	44517	3432	26565	47.8521
乌兰察布市	2017	wulanchabu	150900	内蒙古自治区	西部地区	491.193	37491	3748	28796	49.0083
乌兰察布市	2018	wulanchabu	150900	内蒙古自治区	西部地区	962.049	36418	4183	30999	49.74
乌兰察布市	2019	wulanchabu	150900	内蒙古自治区	西部地区	1457.79	38622	4682.83	33041.8	50.7703
鄂尔多斯市	2011	dongdongdongsi	150600	内蒙古自治区	西部地区	15319.8	163014	6624	29283	31.69
鄂尔多斯市	2012	dongdongdongsi	150600	内蒙古自治区	西部地区	9317.11	182680	5376.58	33140	31.56
鄂尔多斯市	2013	dongdongdongsi	150600	内蒙古自治区	西部地区	2682.84	256877	4959.33	36132	31.48
鄂尔多斯市	2014	dongdongdongsi	150600	内蒙古自治区	西部地区	3537.79	200152	4536	34983	31.74
鄂尔多斯市	2015	dongdongdongsi	150600	内蒙古自治区	西部地区	1688.76	207163	4264.08	37432	73.126
鄂尔多斯市	2016	dongdongdongsi	150600	内蒙古自治区	西部地区	839.185	215488	4295	40221	73.5416
鄂尔多斯市	2017	dongdongdongsi	150600	内蒙古自治区	西部地区	1317	111798	4904	43559	74.0513
鄂尔多斯市	2018	dongdongdongsi	150600	内蒙古自治区	西部地区	865.893	181486	5644	46834	74.49
鄂尔多斯市	2019	dongdongdongsi	150600	内蒙古自治区	西部地区	1874.98	173069	6344.25	49768	75.0814
包头市	2011	baotou	150200	内蒙古自治区	西部地区	2606.74	112372	5081	29628	80.5
包头市	2012	baotou	150200	内蒙古自治区	西部地区	2581.63	125709	5462.67	33488	81.36
包头市	2013	baotou	150200	内蒙古自治区	西部地区	3172.38	155690	5826.58	36576	82.01
包头市	2014	baotou	150200	内蒙古自治区	西部地区	1881.61	130676	5839	35506	82.34
包头市	2015	baotou	150200	内蒙古自治区	西部地区	612.458	132253	5649.67	38098	82.653
包头市	2016	baotou	150200	内蒙古自治区	西部地区	1427.35	136021	5616	40955	82.9711
包头市	2017	baotou	150200	内蒙古自治区	西部地区	2021.38	155090	7072	44231	83.2783
包头市	2018	baotou	150200	内蒙古自治区	西部地区	3841.06	102379	8192	47407	83.5705
包头市	2019	baotou	150200	内蒙古自治区	西部地区	4079.32	93835	7657.58	50427	83.9207
赤峰市	2011	chifeng	150400	内蒙古自治区	西部地区	1538.98	31121	3563	16416	24.1205
赤峰市	2012	chifeng	150400	内蒙古自治区	西部地区	1234.2	36360	5162.75	18678	24.4129
赤峰市	2013	chifeng	150400	内蒙古自治区	西部地区	1538.53	36340	5963.08	20802	24.538
赤峰市	2014	chifeng	150400	内蒙古自治区	西部地区	1573.34	41309	5884	23199	26.5928
赤峰市	2015	chifeng	150400	内蒙古自治区	西部地区	567.439	43269	5535.75	25195	47.0566
赤峰市	2016	chifeng	150400	内蒙古自治区	西部地区	1051.05	44936	5839	27336.3	48.2904
赤峰市	2017	chifeng	150400	内蒙古自治区	西部地区	1764.18	43746	3954	29660	49.3812
赤峰市	2018	chifeng	150400	内蒙古自治区	西部地区	2414.7	35819	4266	31931	50.361
赤峰市	2019	chifeng	150400	内蒙古自治区	西部地区	2926.78	39488	9133.67	34101	51.0741
大连市	2011	dalian	210200	辽宁省	东北地区	17726.8	91295	11316	24276.2	54.554
大连市	2012	dalian	210200	辽宁省	东北地区	7635.55	102922	10791.2	27539.2	55.1686
大连市	2013	dalian	210200	辽宁省	东北地区	8212.01	129455	10901.3	30238	55.4227
大连市	2014	dalian	210200	辽宁省	东北地区	2859.7	109939	10262	33591.3	55.6109
大连市	2015	dalian	210200	辽宁省	东北地区	1497.64	110682	9867.33	35889	57.0317
大连市	2016	dalian	210200	辽宁省	东北地区	2435.6	97470	10031	38049.5	56.0594
大连市	2017	dalian	210200	辽宁省	东北地区	2376.17	113675	11225	40587.4	55.9287
大连市	2018	dalian	210200	辽宁省	东北地区	3025.17	109550	14565	43550.3	55.9097
大连市	2019	dalian	210200	辽宁省	东北地区	6274.28	99996	15598.5	46468	57.1188
鞍山市	2011	anshan	210300	辽宁省	东北地区	4917.74	68224	4646	21297.1	47.0108
鞍山市	2012	anshan	210300	辽宁省	东北地区	4176.82	69211	4870.83	24194.1	46.6657
鞍山市	2013	anshan	210300	辽宁省	东北地区	4758.75	74950	4821	26661.9	46.4894
鞍山市	2014	anshan	210300	辽宁省	东北地区	2019.76	66860	4563	27845.9	46.2378
鞍山市	2015	anshan	210300	辽宁省	东北地区	1573.38	64710	4215.75	29942.7	48.1387
鞍山市	2016	anshan	210300	辽宁省	东北地区	1010.42	40532	4004	31442.9	48.0764
鞍山市	2017	anshan	210300	辽宁省	东北地区	871.186	25119.1	4229	33320	47.8779
鞍山市	2018	anshan	210300	辽宁省	东北地区	527.572	51200.5	4515	35619.1	47.6827
鞍山市	2019	anshan	210300	辽宁省	东北地区	900.894	49123	4694.75	37756	47.6633
抚顺市	2011	fushun	210400	辽宁省	东北地区	3657.8	52245	4830	18068.8	61.1722
抚顺市	2012	fushun	210400	辽宁省	东北地区	3070.16	58512	4897.83	20545	61.1765
抚顺市	2013	fushun	210400	辽宁省	东北地区	4194.53	61488	4837.67	22702.2	60.789
抚顺市	2014	fushun	210400	辽宁省	东北地区	962.033	61183	4464	25035.4	60.8042
抚顺市	2015	fushun	210400	辽宁省	东北地区	918.521	58597	4339.83	26817.9	60.4541
抚顺市	2016	fushun	210400	辽宁省	东北地区	416.834	41741	4167	28467.2	61.122
抚顺市	2017	fushun	210400	辽宁省	东北地区	215.039	56418	4446	30346	60.9065
抚顺市	2018	fushun	210400	辽宁省	东北地区	818.228	50951	4504	32470.2	60.1743
抚顺市	2019	fushun	210400	辽宁省	东北地区	751.025	41382	4821.92	34581	60.1355
本溪市	2011	benxi	210500	辽宁省	东北地区	4526.04	60552	4397	19752.3	65.7097
本溪市	2012	benxi	210500	辽宁省	东北地区	1619.12	64459	4821.08	22466.5	65.3721
本溪市	2013	benxi	210500	辽宁省	东北地区	2596.5	78530	4985.5	24960.2	65.0886
本溪市	2014	benxi	210500	辽宁省	东北地区	1952.94	67879	4879	25972.3	64.7438
本溪市	2015	benxi	210500	辽宁省	东北地区	848.274	67656	4514.58	27720.2	63.2738
本溪市	2016	benxi	210500	辽宁省	东北地区	848.322	44745	4451	29136.7	62.8467
本溪市	2017	benxi	210500	辽宁省	东北地区	1190.37	50063	4624	31001.4	62.4322
本溪市	2018	benxi	210500	辽宁省	东北地区	1494.58	48920	4815	32954.5	61.9295
本溪市	2019	benxi	210500	辽宁省	东北地区	757.306	46673	4973.67	35130	61.5225
丹东市	2011	dandong	210600	辽宁省	东北地区	2389.8	36841	4531	17123.4	39.2617
丹东市	2012	dandong	210600	辽宁省	东北地区	2597.88	42171	5005.83	19625.1	39.0437
丹东市	2013	dandong	210600	辽宁省	东北地区	2021.12	46137	5298.08	21744.6	38.2888
丹东市	2014	dandong	210600	辽宁省	东北地区	1608.21	42291	5412	22931.2	38.5309
丹东市	2015	dandong	210600	辽宁省	东北地区	937	40850	5198.25	24724.4	37.7488
丹东市	2016	dandong	210600	辽宁省	东北地区	496.387	31223	5157	26111.4	38.4195
丹东市	2017	dandong	210600	辽宁省	东北地区	372.362	32708	5312	27944.5	37.9592
丹东市	2018	dandong	210600	辽宁省	东北地区	577.616	34193	5770	29872.6	37.8396
丹东市	2019	dandong	210600	辽宁省	东北地区	1372.23	32256	6436.08	31994	38.4414
锦州市	2011	jinzhou	210700	辽宁省	东北地区	2410.1	35784	5040	20170.8	35.5336
锦州市	2012	jinzhou	210700	辽宁省	东北地区	1528.99	40002	5116.17	22994.7	35.1559
锦州市	2013	jinzhou	210700	辽宁省	东北地区	4249.15	43952	5246.25	25340.1	36.4335
锦州市	2014	jinzhou	210700	辽宁省	东北地区	1096.68	44264	5230	25214.2	34.7135
锦州市	2015	jinzhou	210700	辽宁省	东北地区	2249.47	43207	4963.08	27039.7	34.5142
锦州市	2016	jinzhou	210700	辽宁省	东北地区	921.701	33692	4904	28483.7	35.3508
锦州市	2017	jinzhou	210700	辽宁省	东北地区	868.89	58133	5063	30412	34.7351
锦州市	2018	jinzhou	210700	辽宁省	东北地区	1338.71	39211	5374	32489.8	34.8352
锦州市	2019	jinzhou	210700	辽宁省	东北地区	1212.67	35431	5070.75	34699	35.0818
营口市	2011	yingkou	210800	辽宁省	东北地区	12150.7	50220	5535.91	20893.7	40.1231
营口市	2012	yingkou	210800	辽宁省	东北地区	7699.96	56583	7402.43	23986	40.1106
营口市	2013	yingkou	210800	辽宁省	东北地区	6334.97	64941	6575	26600.5	40.0516
营口市	2014	yingkou	210800	辽宁省	东北地区	2620	63234	5845.49	28222.3	40.4175
营口市	2015	yingkou	210800	辽宁省	东北地区	776.657	61925	5141.21	30457.5	41.2339
营口市	2016	yingkou	210800	辽宁省	东北地区	1225.95	47358	4886.56	32318.5	40.4682
营口市	2017	yingkou	210800	辽宁省	东北地区	1249.55	73693	4673.93	34419.2	40.4702
营口市	2018	yingkou	210800	辽宁省	东北地区	3431.74	55295	5319.32	37035	40.6473
营口市	2019	yingkou	210800	辽宁省	东北地区	1784.11	54545	5890.52	39405	40.8146
阜新市	2011	fuxin	210900	辽宁省	东北地区	3764.88	26480	3558	14993.7	39.2712
阜新市	2012	fuxin	210900	辽宁省	东北地区	1557.29	31049	3957.42	17123.4	39.3111
阜新市	2013	fuxin	210900	辽宁省	东北地区	2054.97	32205	4024.17	19058.3	39.5186
阜新市	2014	fuxin	210900	辽宁省	东北地区	1068.95	33882	3878	21194.8	39.5843
阜新市	2015	fuxin	210900	辽宁省	东北地区	521.364	29491	3683.92	22661.5	39.5673
阜新市	2016	fuxin	210900	辽宁省	东北地区	419.711	22956	3678	23980.4	39.7035
阜新市	2017	fuxin	210900	辽宁省	东北地区	453.932	23399	3718	25707	39.7368
阜新市	2018	fuxin	210900	辽宁省	东北地区	481.467	25340	3803	27609.3	39.7081
阜新市	2019	fuxin	210900	辽宁省	东北地区	337.396	27945	3815.25	29514	40.2123
辽阳市	2011	liaoyang	211000	辽宁省	东北地区	2682.91	48594	4511	19469.2	40.159
辽阳市	2012	liaoyang	211000	辽宁省	东北地区	2710.82	53877	4669.17	22259.5	39.2402
辽阳市	2013	liaoyang	211000	辽宁省	东北地区	3124.29	59999	4928	24619	38.0389
辽阳市	2014	liaoyang	211000	辽宁省	东北地区	2211.66	54800	4705	24382.3	37.9483
辽阳市	2015	liaoyang	211000	辽宁省	东北地区	1448.4	55674	4424.58	26389	37.8603
辽阳市	2016	liaoyang	211000	辽宁省	东北地区	1239.4	35476	4364	28133.3	39.1433
辽阳市	2017	liaoyang	211000	辽宁省	东北地区	705.36	29016.7	4352	30198.3	38
辽阳市	2018	liaoyang	211000	辽宁省	东北地区	1299.28	47422	4492	32221.5	37.6161
辽阳市	2019	liaoyang	211000	辽宁省	东北地区	864.597	45498	4627.25	34574	39.4495
铁岭市	2011	tieling	211200	辽宁省	东北地区	1472.65	28647	3754	16203.4	30.7576
铁岭市	2012	tieling	211200	辽宁省	东北地区	1286.95	32130	3865	18586.9	30.6155
铁岭市	2013	tieling	211200	辽宁省	东北地区	2547.81	34148	4080.08	20575.7	30.7287
铁岭市	2014	tieling	211200	辽宁省	东北地区	1939.2	32562	3924	19276.3	30.6714
铁岭市	2015	tieling	211200	辽宁省	东北地区	561.259	27885	3689.58	20689.2	30.3728
铁岭市	2016	tieling	211200	辽宁省	东北地区	164.551	22178	3679	21787.8	30.9903
铁岭市	2017	tieling	211200	辽宁省	东北地区	316.309	30000	3720	23336.9	31.1985
铁岭市	2018	tieling	211200	辽宁省	东北地区	294.427	23517	3754	24993.8	31.262
铁岭市	2019	tieling	211200	辽宁省	东北地区	513.965	24382	3815.5	26743	33.4163
朝阳市	2011	chaoyang	211300	辽宁省	东北地区	1498.85	26927	3975	14957.8	24.2493
朝阳市	2012	chaoyang	211300	辽宁省	东北地区	1743.08	30765	4155.09	17111.7	23.9342
朝阳市	2013	chaoyang	211300	辽宁省	东北地区	1816.54	29496	4296.5	18891.4	25.3137
朝阳市	2014	chaoyang	211300	辽宁省	东北地区	1504.75	33379	4337	19633.9	25.902
朝阳市	2015	chaoyang	211300	辽宁省	东北地区	673.34	28852	4008.17	21210.5	25.5647
朝阳市	2016	chaoyang	211300	辽宁省	东北地区	481.092	24285	3906	22381.4	23.1662
朝阳市	2017	chaoyang	211300	辽宁省	东北地区	686.366	29816	3934	23925.7	22.3447
朝阳市	2018	chaoyang	211300	辽宁省	东北地区	879.443	28266	4084	25461.9	22.7538
朝阳市	2019	chaoyang	211300	辽宁省	东北地区	574.417	28761	4249.25	27015	22.768
盘锦市	2011	panjin	211100	辽宁省	东北地区	10325.3	79584	4176	24265.9	46.6235
盘锦市	2012	panjin	211100	辽宁省	东北地区	10051.1	87153	4306.67	27532.8	45.1708
盘锦市	2013	panjin	211100	辽宁省	东北地区	6092.95	104733	4274.58	30148.4	43.6977
盘锦市	2014	panjin	211100	辽宁省	东北地区	4722.35	90615	4196	30857.4	45.1408
盘锦市	2015	panjin	211100	辽宁省	东北地区	10372.3	87351	3931.33	32465.1	45.112
盘锦市	2016	panjin	211100	辽宁省	东北地区	1644.54	70110	3795	34322.1	45.4035
盘锦市	2017	panjin	211100	辽宁省	东北地区	2154.08	83252	3793	36484.4	45.6636
盘锦市	2018	panjin	211100	辽宁省	东北地区	1718.3	84602	3912	39111.3	46.8714
盘锦市	2019	panjin	211100	辽宁省	东北地区	6664.28	88983	4142.5	41575	47.4692
葫芦岛市	2011	huludao	211400	辽宁省	东北地区	3365.83	24789	4526	20159	30.4835
葫芦岛市	2012	huludao	211400	辽宁省	东北地区	1359.33	27709	4583.42	22941.2	30.2393
葫芦岛市	2013	huludao	211400	辽宁省	东北地区	2237.96	27682	4712	25304.2	30.4502
葫芦岛市	2014	huludao	211400	辽宁省	东北地区	1147.42	28021	4706	23009.9	30.4546
葫芦岛市	2015	huludao	211400	辽宁省	东北地区	516.108	28176	4534.67	24767.9	30.0536
葫芦岛市	2016	huludao	211400	辽宁省	东北地区	962.951	25347	4613	26338.2	30.4848
葫芦岛市	2017	huludao	211400	辽宁省	东北地区	1100.74	38313	4818	27968.5	30.6859
葫芦岛市	2018	huludao	211400	辽宁省	东北地区	1271.37	32012	4923	29879.3	30.5753
葫芦岛市	2019	huludao	211400	辽宁省	东北地区	1605.79	31802	5282.58	32031	29.9456
吉林市	2011	jilin	220200	吉林省	东北地区	1586.54	50914	4859	19559.6	48.5611
吉林市	2012	jilin	220200	吉林省	东北地区	1698.73	56244	4864.25	22067.6	48.6571
吉林市	2013	jilin	220200	吉林省	东北地区	1889.92	61012	5109.75	25937.1	48.6472
吉林市	2014	jilin	220200	吉林省	东北地区	1365.41	55548	4956	22437	48.5116
吉林市	2015	jilin	220200	吉林省	东北地区	611.938	56076	4884.58	28977	52.33
吉林市	2016	jilin	220200	吉林省	东北地区	495.02	57818	5016	25520	52.8
吉林市	2017	jilin	220200	吉林省	东北地区	730.631	74221	5470	27179	52.8
吉林市	2018	jilin	220200	吉林省	东北地区	919.648	53452	5963	28538	52.93
吉林市	2019	jilin	220200	吉林省	东北地区	853.045	34335	6886.5	30140	52.99
四平市	2011	siping	220300	吉林省	东北地区	862.443	28874	3732	18482.9	52.9665
四平市	2012	siping	220300	吉林省	东北地区	859.979	33150	3680.92	21387.3	42.8385
四平市	2013	siping	220300	吉林省	东北地区	767.508	36901	3878.17	25529.9	43.6693
四平市	2014	siping	220300	吉林省	东北地区	525.684	36900	4055	20894	44.4742
四平市	2015	siping	220300	吉林省	东北地区	539.286	37714	3850.17	28371	36.6
四平市	2016	siping	220300	吉林省	东北地区	606.223	36732	3872	23707	36.9
四平市	2017	siping	220300	吉林省	东北地区	753.891	27816	4079	25295	39.4
四平市	2018	siping	220300	吉林省	东北地区	295.331	29556	4379	26509	36.7
四平市	2019	siping	220300	吉林省	东北地区	559.242	24979	4731.42	28290	36.5
辽源市	2011	liaoyuan	220400	吉林省	东北地区	469.864	40844	3202	18757.4	45.2832
辽源市	2012	liaoyuan	220400	吉林省	东北地区	1503.91	49479	3379.17	21251.8	45.5
辽源市	2013	liaoyuan	220400	吉林省	东北地区	510.382	57402	3496.67	25378.8	45.5664
辽源市	2014	liaoyuan	220400	吉林省	东北地区	365.327	56467	3514	20780	45.468
辽源市	2015	liaoyuan	220400	吉林省	东北地区	473.526	59855	3546.33	28009	48.46
辽源市	2016	liaoyuan	220400	吉林省	东北地区	386.08	63480	3577	23725	50.23
辽源市	2017	liaoyuan	220400	吉林省	东北地区	265.358	92788	3771	25267	50.55
辽源市	2018	liaoyuan	220400	吉林省	东北地区	521.502	52861	3978	26328	50.32
辽源市	2019	liaoyuan	220400	吉林省	东北地区	542.786	35108	4196.42	28224	49.91
通化市	2011	tonghua	220500	吉林省	东北地区	1228.16	34515	3508	18903.8	48.6018
通化市	2012	tonghua	220500	吉林省	东北地区	1346.57	39111	3676	21627.3	51.1175
通化市	2013	tonghua	220500	吉林省	东北地区	1285.08	45200	3865.75	25635.6	52.4675
通化市	2014	tonghua	220500	吉林省	东北地区	1398.71	45378	3844	20857	52.3561
通化市	2015	tonghua	220500	吉林省	东北地区	614.667	45171	3677.58	28430	52.49
通化市	2016	tonghua	220500	吉林省	东北地区	530.997	42979	3776	23929	51.97
通化市	2017	tonghua	220500	吉林省	东北地区	1223.87	43110	4178	25460	51.88
通化市	2018	tonghua	220500	吉林省	东北地区	2170.27	38297	4802	26886	51.7
通化市	2019	tonghua	220500	吉林省	东北地区	1782.27	33702	5275.58	28394	51.62
白山市	2011	baishan	220600	吉林省	东北地区	696.918	41325	3209	18482.9	68.8195
白山市	2012	baishan	220600	吉林省	东北地区	600.085	50158	3486.58	21282	69.383
白山市	2013	baishan	220600	吉林省	东北地区	928.768	53043	3734.45	25554.5	70.3139
白山市	2014	baishan	220600	吉林省	东北地区	604.099	53300	3406	18288	69.3806
白山市	2015	baishan	220600	吉林省	东北地区	355.995	53136	3148.42	28420	73.1196
白山市	2016	baishan	220600	吉林省	东北地区	868.334	56411	3189	21270	74.9344
白山市	2017	baishan	220600	吉林省	东北地区	595.809	65256	3364	22674	118.84
白山市	2018	baishan	220600	吉林省	东北地区	784.174	56031	3666	23694	118.27
白山市	2019	baishan	220600	吉林省	东北地区	709.98	43744	3903	25648	118.1
白城市	2011	baicheng	220800	吉林省	东北地区	352.957	27374	3014	17813.6	39.8983
白城市	2012	baicheng	220800	吉林省	东北地区	442.377	30576	3166.33	20154.3	40.081
白城市	2013	baicheng	220800	吉林省	东北地区	653.133	34791	3335.58	24290.6	40.0121
白城市	2014	baicheng	220800	吉林省	东北地区	909.153	34586	3420	18150	39.909
白城市	2015	baicheng	220800	吉林省	东北地区	455.456	35571	3437.42	26674	43.1383
白城市	2016	baicheng	220800	吉林省	东北地区	664.912	35892	3602	21090	44.456
白城市	2017	baicheng	220800	吉林省	东北地区	212.253	34181	4231	22461	44.21
白城市	2018	baicheng	220800	吉林省	东北地区	844.134	31849	4655	23539	44.02
白城市	2019	baicheng	220800	吉林省	东北地区	601.923	25980	4554.67	25631	43.88
松原市	2011	songyuan	220700	吉林省	东北地区	119.666	46749	3675	19227	28.2228
松原市	2012	songyuan	220700	吉林省	东北地区	444.307	55177	3614.83	21703.5	29.5904
松原市	2013	songyuan	220700	吉林省	东北地区	388.502	58321	3898	25933.4	29.666
松原市	2014	songyuan	220700	吉林省	东北地区	518.293	56868	4067	20810	27.0282
松原市	2015	songyuan	220700	吉林省	东北地区	375.436	58841	4015.33	28950	40.3999
松原市	2016	songyuan	220700	吉林省	东北地区	322.608	59413	4075	23947	34.04
松原市	2017	songyuan	220700	吉林省	东北地区	360.428	59368	4205	25480	33.09
松原市	2018	songyuan	220700	吉林省	东北地区	432.356	49912	4412	26703	32.89
松原市	2019	songyuan	220700	吉林省	东北地区	393.587	26559	4409	28423	32.7
齐齐哈尔市	2011	qiqihadong	230200	黑龙江省	东北地区	535.567	19815	5147	15199.8	35.65
齐齐哈尔市	2012	qiqihadong	230200	黑龙江省	东北地区	725.794	22139	5398.25	17170	35.63
齐齐哈尔市	2013	qiqihadong	230200	黑龙江省	东北地区	469.324	22090	5484.58	19063.9	0.354758
齐齐哈尔市	2014	qiqihadong	230200	黑龙江省	东北地区	473.45	23099	5213	21283.2	35.51
齐齐哈尔市	2015	qiqihadong	230200	黑龙江省	东北地区	334.823	24430	5002.5	23022	47.98
齐齐哈尔市	2016	qiqihadong	230200	黑龙江省	东北地区	332.612	25690	4985	24629	38.42
齐齐哈尔市	2017	qiqihadong	230200	黑龙江省	东北地区	318.246	48096	5408	26304	38.82
齐齐哈尔市	2018	qiqihadong	230200	黑龙江省	东北地区	347.192	26271	5505	28051	38.83
齐齐哈尔市	2019	qiqihadong	230200	黑龙江省	东北地区	424.101	22667	5117.92	30031.9	38.637
牡丹江市	2011	mudanjiang	231000	黑龙江省	东北地区	920.657	33675	4607	14087.8	55.01
牡丹江市	2012	mudanjiang	231000	黑龙江省	东北地区	749.833	37001	4155.83	16704	54.96
牡丹江市	2013	mudanjiang	231000	黑龙江省	东北地区	1077.58	46953	4359	19320.2	59
牡丹江市	2014	mudanjiang	231000	黑龙江省	东北地区	7919.24	42792	4157	24734.9	55.3
牡丹江市	2015	mudanjiang	231000	黑龙江省	东北地区	392.111	47356	3949.08	26673	60.71
牡丹江市	2016	mudanjiang	231000	黑龙江省	东北地区	452.769	49618	4095	28489	61.85
牡丹江市	2017	mudanjiang	231000	黑龙江省	东北地区	399.99	37154	5571	30569	63.218
牡丹江市	2018	mudanjiang	231000	黑龙江省	东北地区	4072.15	48201	5617	32504	64.58
牡丹江市	2019	mudanjiang	231000	黑龙江省	东北地区	2164.43	32811	5481.25	34422	65.956
佳木斯市	2011	jiamusi	230800	黑龙江省	东北地区	305.671	24853	3850	13563.1	50.29
佳木斯市	2012	jiamusi	230800	黑龙江省	东北地区	262.752	27774	3627.67	15713	50.1
佳木斯市	2013	jiamusi	230800	黑龙江省	东北地区	569.478	32733	3570.92	17862.9	50.8
佳木斯市	2014	jiamusi	230800	黑龙江省	东北地区	213.216	32864	3576	21518	50.57
佳木斯市	2015	jiamusi	230800	黑龙江省	东北地区	352.798	35069	3437	23033	56.77
佳木斯市	2016	jiamusi	230800	黑龙江省	东北地区	160.015	36878	3501	24632	52.47
佳木斯市	2017	jiamusi	230800	黑龙江省	东北地区	306.583	59023	4502	26332	53.36
佳木斯市	2018	jiamusi	230800	黑龙江省	东北地区	244.295	39344	4536	28141	53.08
佳木斯市	2019	jiamusi	230800	黑龙江省	东北地区	403.52	32788	4113.58	29869	52.25
鸡西市	2011	jixi	230300	黑龙江省	东北地区	280.508	26864	3249	15262	63.73
鸡西市	2012	jixi	230300	黑龙江省	东北地区	407.602	31076	4369.33	16980	63.87
鸡西市	2013	jixi	230300	黑龙江省	东北地区	346.235	30530	4162.4	17696.8	63.4512
鸡西市	2014	jixi	230300	黑龙江省	东北地区	284.1	27881	3839	19375.2	64.07
鸡西市	2015	jixi	230300	黑龙江省	东北地区	146.472	28222	3422.75	20132	67.56
鸡西市	2016	jixi	230300	黑龙江省	东北地区	162.823	28647	3210	21227	68.5075
鸡西市	2017	jixi	230300	黑龙江省	东北地区	211.395	20425	3682	22607	69.4575
鸡西市	2018	jixi	230300	黑龙江省	东北地区	193.073	30784	3963	23889	70.405
鸡西市	2019	jixi	230300	黑龙江省	东北地区	360.349	32278	3688.58	25413	71.3525
鹤岗市	2011	hegang	230400	黑龙江省	东北地区	298.464	28774	2244	15394.7	80.72
鹤岗市	2012	hegang	230400	黑龙江省	东北地区	202.973	32968	3604.58	15698	80.75
鹤岗市	2013	hegang	230400	黑龙江省	东北地区	579.902	29631	3543.09	16001.3	80.7978
鹤岗市	2014	hegang	230400	黑龙江省	东北地区	297.891	24154	3201	18115.9	80.91
鹤岗市	2015	hegang	230400	黑龙江省	东北地区	227.763	24981	2870.33	18891	79.21
鹤岗市	2016	hegang	230400	黑龙江省	东北地区	141.289	25244	2558	20085	81.7
鹤岗市	2017	hegang	230400	黑龙江省	东北地区	336.966	22946	2228	21370	82.6
鹤岗市	2018	hegang	230400	黑龙江省	东北地区	118.927	28891	2283	22639	82.8399
鹤岗市	2019	hegang	230400	黑龙江省	东北地区	105.884	33981	2240.58	24149	83.0805
双鸭山市	2011	shuangyashan	230500	黑龙江省	东北地区	440.346	33215	2605	17314.2	63.98
双鸭山市	2012	shuangyashan	230500	黑龙江省	东北地区	542.212	37490	3616.5	18024	64.29
双鸭山市	2013	shuangyashan	230500	黑龙江省	东北地区	511.379	37007	3483.25	18733.8	64.2
双鸭山市	2014	shuangyashan	230500	黑龙江省	东北地区	249.276	28964	3217	19965.4	64.31
双鸭山市	2015	shuangyashan	230500	黑龙江省	东北地区	289.899	29237	2869.17	21248	63.75
双鸭山市	2016	shuangyashan	230500	黑龙江省	东北地区	91.4446	29959	2763	22416	63.6925
双鸭山市	2017	shuangyashan	230500	黑龙江省	东北地区	406.965	24783	2679	23806	63.635
双鸭山市	2018	shuangyashan	230500	黑龙江省	东北地区	124.364	35527	2790	25272	63.5775
双鸭山市	2019	shuangyashan	230500	黑龙江省	东北地区	141.18	33857	2742.33	26844	63.52
七台河市	2011	qitaihe	230900	黑龙江省	东北地区	800.91	33209	3114	16049.9	58.67
七台河市	2012	qitaihe	230900	黑龙江省	东北地区	321.556	32308	4171.73	17092	58.93
七台河市	2013	qitaihe	230900	黑龙江省	东北地区	245.854	26194	3869.75	18134.1	58.93
七台河市	2014	qitaihe	230900	黑龙江省	东北地区	265.837	25123	3451	20067.8	58.8
七台河市	2015	qitaihe	230900	黑龙江省	东北地区	528.57	24823	3092.08	20776	70.03
七台河市	2016	qitaihe	230900	黑龙江省	东北地区	263.788	26500	3028	22071	72.89
七台河市	2017	qitaihe	230900	黑龙江省	东北地区	212.13	36370	3298	23528	75.75
七台河市	2018	qitaihe	230900	黑龙江省	东北地区	283.707	32028	3251	24949	78.61
七台河市	2019	qitaihe	230900	黑龙江省	东北地区	590.179	29912	3284.17	26431	81.47
黑河市	2011	heihe	231100	黑龙江省	东北地区	344.684	18103	3423	16459.2	56.54
黑河市	2012	heihe	231100	黑龙江省	东北地区	480.532	18892	3034.45	18076	57.24
黑河市	2013	heihe	231100	黑龙江省	东北地区	218.486	22654	3198.25	19692.8	57.5
黑河市	2014	heihe	231100	黑龙江省	东北地区	178.172	24731	3257	21092.3	57.93
黑河市	2015	heihe	231100	黑龙江省	东北地区	239.971	26575	3195.75	22935	56.4
黑河市	2016	heihe	231100	黑龙江省	东北地区	90.8971	27889	3229	24474	64.515
黑河市	2017	heihe	231100	黑龙江省	东北地区	350.201	34607	3969	26138	64.63
黑河市	2018	heihe	231100	黑龙江省	东北地区	204.791	31592	4346	27957	64.745
黑河市	2019	heihe	231100	黑龙江省	东北地区	235.879	36478	3760.42	29970	64.86
伊春市	2011	yichun	230700	黑龙江省	东北地区	159.938	18142	3373	11480	85.95
伊春市	2012	yichun	230700	黑龙江省	东北地区	222.437	20686	3079.4	13425	86.81
伊春市	2013	yichun	230700	黑龙江省	东北地区	439.76	23129	3272.29	15370	87.6
伊春市	2014	yichun	230700	黑龙江省	东北地区	662.784	20885	3322	19090.8	86.97
伊春市	2015	yichun	230700	黑龙江省	东北地区	101.721	20414	3148.91	20844	85.38
伊春市	2016	yichun	230700	黑龙江省	东北地区	85.5613	21043	3180	22189	85.2375
伊春市	2017	yichun	230700	黑龙江省	东北地区	156.202	22214	3987	23676	85.095
伊春市	2018	yichun	230700	黑龙江省	东北地区	109.404	23837	4319	25191	84.9525
伊春市	2019	yichun	230700	黑龙江省	东北地区	155.648	26384	3890.67	26707	84.81
大庆市	2011	daqing	230600	黑龙江省	东北地区	2570	133301	5175	22691	50.95
大庆市	2012	daqing	230600	黑龙江省	东北地区	2456.89	142067	5038.75	25223	51.38
大庆市	2013	daqing	230600	黑龙江省	东北地区	1717.83	147756	5182.42	27755	51.6
大庆市	2014	daqing	230600	黑龙江省	东北地区	1230.98	146518	5202	32307.4	52.42
大庆市	2015	daqing	230600	黑龙江省	东北地区	271.64	110113	5132.83	34402	66.53
大庆市	2016	daqing	230600	黑龙江省	东北地区	368.795	94690	5093	36509	70.425
大庆市	2017	daqing	230600	黑龙江省	东北地区	631.61	167420	5488	38736	74.32
大庆市	2018	daqing	230600	黑龙江省	东北地区	726.37	102639	5318	41091	78.215
大庆市	2019	daqing	230600	黑龙江省	东北地区	1186.46	94289	5400.42	43298	82.11
绥化市	2011	suihua	231200	黑龙江省	东北地区	254.29	15617	3437	12916	26.34
绥化市	2012	suihua	231200	黑龙江省	东北地区	349.284	18474	2886.08	15300	26.68
绥化市	2013	suihua	231200	黑龙江省	东北地区	543.933	21293	3486.42	17684	26.4
绥化市	2014	suihua	231200	黑龙江省	东北地区	385.931	21467	3779	19111.1	26.4
绥化市	2015	suihua	231200	黑龙江省	东北地区	286.407	23095	3507.5	20664	35.57
绥化市	2016	suihua	231200	黑龙江省	东北地区	222.506	24109	3377	22060	37.8625
绥化市	2017	suihua	231200	黑龙江省	东北地区	132.239	21750	3966	23450	40.155
绥化市	2018	suihua	231200	黑龙江省	东北地区	286.209	25841	4629	25023	42.4475
绥化市	2019	suihua	231200	黑龙江省	东北地区	186.779	21045	3942.58	26760	44.74
无锡市	2011	wuxi	320200	江苏省	东部地区	11040	107437	8465	31638.1	72.2
无锡市	2012	wuxi	320200	江苏省	东部地区	6033.59	117357	7780.25	35663	72.9
无锡市	2013	wuxi	320200	江苏省	东部地区	8265.78	170978	7737	38999	73.7
无锡市	2014	wuxi	320200	江苏省	东部地区	5449.94	126389	7560	41731	74.5
无锡市	2015	wuxi	320200	江苏省	东部地区	2875.68	130938	7441	45129	75.4
无锡市	2016	wuxi	320200	江苏省	东部地区	8004.14	141258	8382	48628	75.8
无锡市	2017	wuxi	320200	江苏省	东部地区	10548.7	150120	11347	52659	76
无锡市	2018	wuxi	320200	江苏省	东部地区	15765.7	174270	13866	56989	76.3
无锡市	2019	wuxi	320200	江苏省	东部地区	17030.1	180044	14986.3	61915	77.1
徐州市	2011	xuzhou	320300	江苏省	东部地区	2795.38	41407	6481	19206.1	55.43
徐州市	2012	xuzhou	320300	江苏省	东部地区	2817.68	46877	6722.92	21716	56.71
徐州市	2013	xuzhou	320300	江苏省	东部地区	4185.75	44050	6753	23770	58.08
徐州市	2014	xuzhou	320300	江苏省	东部地区	3651.72	57655	6393	24080	59.46
徐州市	2015	xuzhou	320300	江苏省	东部地区	2619.71	61511	6205.5	26218.6	61.05
徐州市	2016	xuzhou	320300	江苏省	东部地区	2470.89	66845	6336	28421	62.44
徐州市	2017	xuzhou	320300	江苏省	东部地区	4781.58	103339	7964	30987	63.76
徐州市	2018	xuzhou	320300	江苏省	东部地区	5590.75	76915	9865	33586	65.1
徐州市	2019	xuzhou	320300	江苏省	东部地区	6458.9	81138	10527.8	36215	66.72
常州市	2011	changzhou	320400	江苏省	东部地区	12857.4	77485	7654	29558.9	65.2
常州市	2012	changzhou	320400	江苏省	东部地区	13494	85039	7425.42	33326	66.21
常州市	2013	changzhou	320400	江苏省	东部地区	13615.1	119151	7466.42	36946	67.45
常州市	2014	changzhou	320400	江苏省	东部地区	16202.5	104423	7204	39483	68.71
常州市	2015	changzhou	320400	江苏省	东部地区	16368.5	112221	7012.17	42710.3	70.01
常州市	2016	changzhou	320400	江苏省	东部地区	18773.2	122721	7617	46058	71
常州市	2017	changzhou	320400	江苏省	东部地区	19767.5	146104	10618	49955	71.8
常州市	2018	changzhou	320400	江苏省	东部地区	27868	149277	13453	54000	72.5
常州市	2019	changzhou	320400	江苏省	东部地区	30595.9	156390	15052.8	58345	73.27
苏州市	2011	suzhou	320500	江苏省	东部地区	13771.4	102129	9650	34616.7	71.31
苏州市	2012	suzhou	320500	江苏省	东部地区	9059.69	114029	9607.5	39079	72.3
苏州市	2013	suzhou	320500	江苏省	东部地区	17349.7	199017	9734.83	41143	73.2
苏州市	2014	suzhou	320500	江苏省	东部地区	8784.54	129925	10220	46677	74
苏州市	2015	suzhou	320500	江苏省	东部地区	11674.7	136702	10691.7	50390.2	74.9
苏州市	2016	suzhou	320500	江苏省	东部地区	26211.6	145556	14804	54341	75.5
苏州市	2017	suzhou	320500	江苏省	东部地区	23709.4	148427	16880	58806	75.8
苏州市	2018	suzhou	320500	江苏省	东部地区	16615.8	173765	19945	63500	76.1
苏州市	2019	suzhou	320500	江苏省	东部地区	14585.6	179174	22331.4	68600	77
南通市	2011	nantong	320600	江苏省	东部地区	4923.62	56005	8369	25093.7	57.6
南通市	2012	nantong	320600	江苏省	东部地区	7489.61	62506	8383.08	28292	58.7
南通市	2013	nantong	320600	江苏省	东部地区	10528.4	65696	8230.5	31059	59.9
南通市	2014	nantong	320600	江苏省	东部地区	7607.54	77457	8141	33374	61.2
南通市	2015	nantong	320600	江苏省	东部地区	8057.29	84236	7985.75	36291.4	62.76
南通市	2016	nantong	320600	江苏省	东部地区	5849.4	92702	8397	39247	64.37
南通市	2017	nantong	320600	江苏省	东部地区	8818.18	121783	10955	42756	66.03
南通市	2018	nantong	320600	江苏省	东部地区	12020.7	115320	13184	46321	67.1
南通市	2019	nantong	320600	江苏省	东部地区	14192.8	128294	14536.7	50217	68.1
连云港市	2011	lianyungang	320700	江苏省	东部地区	2891.42	32119	5168	18482.8	53.15
连云港市	2012	lianyungang	320700	江苏省	东部地区	2058.98	36470	5157.42	20816	54.35
连云港市	2013	lianyungang	320700	江苏省	东部地区	5175.87	34335	5397.58	26898	55.72
连云港市	2014	lianyungang	320700	江苏省	东部地区	2574.35	44277	5709	23595	57.13
连云港市	2015	lianyungang	320700	江苏省	东部地区	2600.34	48416	5968.25	25728.3	58.7
连云港市	2016	lianyungang	320700	江苏省	东部地区	1247.28	52987	6250	27853	60.2
连云港市	2017	lianyungang	320700	江苏省	东部地区	2700.65	69127	7836	30293	61.7
连云港市	2018	lianyungang	320700	江苏省	东部地区	2841.76	61332	9485	32749	62.6
连云港市	2019	lianyungang	320700	江苏省	东部地区	3911.31	69523	9336.25	35390	63.6
淮安市	2011	huaian	320800	江苏省	东部地区	5119.24	35181	5548	18509.7	52.04
淮安市	2012	huaian	320800	江苏省	东部地区	3464.61	39992	5563.25	20950	53.5
淮安市	2013	huaian	320800	江苏省	东部地区	3498.89	38985	5893.08	25456	55.1
淮安市	2014	huaian	320800	江苏省	东部地区	3688.58	50736	5878	25798	56.5
淮安市	2015	huaian	320800	江苏省	东部地区	3387.89	56460	5644.58	28105	58.2
淮安市	2016	huaian	320800	江苏省	东部地区	3918.85	62446	5594	30335	59.7
淮安市	2017	huaian	320800	江苏省	东部地区	3330.73	72908	7430	32976	61.3
淮安市	2018	huaian	320800	江苏省	东部地区	4146.24	73204	8781	35828	62.4
淮安市	2019	huaian	320800	江苏省	东部地区	5240.55	78543	8560.67	38952	63.5
盐城市	2011	yancheng	320900	江苏省	东部地区	4774.95	38222	5858	19414.1	54
盐城市	2012	yancheng	320900	江苏省	东部地区	3843.33	43172	5699.67	21941	55.8
盐城市	2013	yancheng	320900	江苏省	东部地区	5121.03	42178	5961.83	24119	57.2
盐城市	2014	yancheng	320900	江苏省	东部地区	2404.86	53115	5846	25854	58.5
盐城市	2015	yancheng	320900	江苏省	东部地区	3157.1	58299	5840.83	28200.4	60.1
盐城市	2016	yancheng	320900	江苏省	东部地区	1793.93	63278	6306	30496	61.6
盐城市	2017	yancheng	320900	江苏省	东部地区	4014.95	85756	8441	33115	62.9
盐城市	2018	yancheng	320900	江苏省	东部地区	4598.6	75987	9642	35896	64
盐城市	2019	yancheng	320900	江苏省	东部地区	5340.34	79149	9992.83	38816	64.9
扬州市	2011	yangzhou	321000	江苏省	东部地区	4980.25	58950	7393	22834.7	57.9
扬州市	2012	yangzhou	321000	江苏省	东部地区	4657.34	65692	7261.5	25712	58.8
扬州市	2013	yangzhou	321000	江苏省	东部地区	7078.52	70696	7674.75	30690	60
扬州市	2014	yangzhou	321000	江苏省	东部地区	5945.74	82654	7936	30322	61.2
扬州市	2015	yangzhou	321000	江苏省	东部地区	4915.23	89647	7949	32946	62.8
扬州市	2016	yangzhou	321000	江苏省	东部地区	3663.38	99151	8074	35659	64.4
扬州市	2017	yangzhou	321000	江苏省	东部地区	5985.6	133566	9728	38828	66.1
扬州市	2018	yangzhou	321000	江苏省	东部地区	5882.13	120944	12936	41999	67.1
扬州市	2019	yangzhou	321000	江苏省	东部地区	9528.86	128856	13807.9	45550	68.2
镇江市	2011	zhenjiang	321100	江苏省	东部地区	6910.04	73981	6373	26636.9	63.02
镇江市	2012	zhenjiang	321100	江苏省	东部地区	5501.52	83650	6337.08	30045	64.2
镇江市	2013	zhenjiang	321100	江苏省	东部地区	6623.13	107621	6866.33	32977	65.4
镇江市	2014	zhenjiang	321100	江苏省	东部地区	5072.9	102652	6820	35752	66.6
镇江市	2015	zhenjiang	321100	江苏省	东部地区	4775.09	110351	6562	38665.6	67.9
镇江市	2016	zhenjiang	321100	江苏省	东部地区	4458.43	120603	6631	41794	69.2
镇江市	2017	zhenjiang	321100	江苏省	东部地区	12769.2	152461	8241	45386	70.5
镇江市	2018	zhenjiang	321100	江苏省	东部地区	11258	126906	9441	48903	71.2
镇江市	2019	zhenjiang	321100	江苏省	东部地区	13502.8	128981	9662.42	52713	72.18
泰州市	2011	taizhou	321200	江苏省	东部地区	3309.41	52395	7015	23597	56.81
泰州市	2012	taizhou	321200	江苏省	东部地区	2952.6	58378	6615.5	26574	57.9
泰州市	2013	taizhou	321200	江苏省	东部地区	4853.62	59191	6948.08	29112	59
泰州市	2014	taizhou	321200	江苏省	东部地区	6169.84	72706	6909	31346	60.15
泰州市	2015	taizhou	321200	江苏省	东部地区	6038.9	79479	6836.67	34092	61.55
泰州市	2016	taizhou	321200	江苏省	东部地区	3573.96	88330	6945	36828	63.2
泰州市	2017	taizhou	321200	江苏省	东部地区	4454.64	122501	8295	40059	64.93
泰州市	2018	taizhou	321200	江苏省	东部地区	7170.32	109988	10281	43452	66
泰州市	2019	taizhou	321200	江苏省	东部地区	8008.92	110731	10941.6	47216	66.8
宿迁市	2011	suqian	321300	江苏省	东部地区	2438.44	27839	3783	14971.8	49.8
宿迁市	2012	suqian	321300	江苏省	东部地区	2411.79	31722	4518.08	16991	50.97
宿迁市	2013	suqian	321300	江苏省	东部地区	4918.44	29830	4925.25	18846	52.4
宿迁市	2014	suqian	321300	江苏省	东部地区	2275.57	39963	5009	20396	53.7
宿迁市	2015	suqian	321300	江苏省	东部地区	1171.34	43853	4776.08	22233.4	55.5
宿迁市	2016	suqian	321300	江苏省	东部地区	1643.96	48311	4818	24086	57.5
宿迁市	2017	suqian	321300	江苏省	东部地区	1347	59102	5794	26118	58.5
宿迁市	2018	suqian	321300	江苏省	东部地区	2435.23	55906	6902	28281	60
宿迁市	2019	suqian	321300	江苏省	东部地区	3855.12	62840	7742.5	30614	61.1
嘉兴市	2011	jiaxing	330400	浙江省	东部地区	6967.95	59256	7176	31520	54.4
嘉兴市	2012	jiaxing	330400	浙江省	东部地区	4917.81	63704	7249.33	35696	55.3
嘉兴市	2013	jiaxing	330400	浙江省	东部地区	7191.68	90973	7562.83	39087	57.1
嘉兴市	2014	jiaxing	330400	浙江省	东部地区	5930.72	73458	7402	42143	59.2
嘉兴市	2015	jiaxing	330400	浙江省	东部地区	3674.27	76850	7383.83	45499	60.9
嘉兴市	2016	jiaxing	330400	浙江省	东部地区	11764.2	83968	8000	48926	62.9
嘉兴市	2017	jiaxing	330400	浙江省	东部地区	21670.1	89889	10930	53057	64.5
嘉兴市	2018	jiaxing	330400	浙江省	东部地区	17133.4	103858	13227	57437	68.5
嘉兴市	2019	jiaxing	330400	浙江省	东部地区	8549.75	112751	13018.3	61940	70.7
湖州市	2011	huzhou	330500	浙江省	东部地区	6190.36	52477	8506	29367	53.3
湖州市	2012	huzhou	330500	浙江省	东部地区	2960.4	57350	8245.92	32987	55.1
湖州市	2013	huzhou	330500	浙江省	东部地区	5488.74	68823	8350.67	36220	56
湖州市	2014	huzhou	330500	浙江省	东部地区	6577.41	66917	7929	38959	57.4
湖州市	2015	huzhou	330500	浙江省	东部地区	3056.65	70894	7734.17	42238	59.2
湖州市	2016	huzhou	330500	浙江省	东部地区	4151.72	77110	7921	45794	60.5
湖州市	2017	huzhou	330500	浙江省	东部地区	17478.5	81370	9375	49934	62
湖州市	2018	huzhou	330500	浙江省	东部地区	2254.48	90304	11872	54393	64.1
湖州市	2019	huzhou	330500	浙江省	东部地区	6462.72	102593	11838.5	59028	65.1
舟山市	2011	zhoushan	330900	浙江省	东部地区	8657.48	79765	13089	30496	64.3
舟山市	2012	zhoushan	330900	浙江省	东部地区	5566.23	87883	12544.9	34224	65.3
舟山市	2013	zhoushan	330900	浙江省	东部地区	6261.66	95964	12667.2	37646	65.8
舟山市	2014	zhoushan	330900	浙江省	东部地区	4195.02	88746	12167	41466	66.3
舟山市	2015	zhoushan	330900	浙江省	东部地区	1985.7	95113	11283.1	44845	66.9
舟山市	2016	zhoushan	330900	浙江省	东部地区	3125.02	107463	11348	48423	67.5
舟山市	2017	zhoushan	330900	浙江省	东部地区	14736.1	103796	12618	52516	67.9
舟山市	2018	zhoushan	330900	浙江省	东部地区	586.021	112490	15629	56622	70.1
舟山市	2019	zhoushan	330900	浙江省	东部地区	5471.22	116781	15509	61479	71.2
金华市	2011	jinhua	330700	浙江省	东部地区	7155.43	45721	11773	29729	60
金华市	2012	jinhua	330700	浙江省	东部地区	2107.89	50269	10875.7	33164	61.4
金华市	2013	jinhua	330700	浙江省	东部地区	4871.9	62553	11449.1	36423	62.2
金华市	2014	jinhua	330700	浙江省	东部地区	3496.03	59056	11586	39807	63.3
金华市	2015	jinhua	330700	浙江省	东部地区	2400.2	62480	10911.6	43193	64.5
金华市	2016	jinhua	330700	浙江省	东部地区	3261.95	67158	10899	46554	65.7
金华市	2017	jinhua	330700	浙江省	东部地区	8712.95	65000	13089	50653	66.7
金华市	2018	jinhua	330700	浙江省	东部地区	1031.93	73428	15843	54883	66.7
金华市	2019	jinhua	330700	浙江省	东部地区	3904.11	81224	16894.4	59348	67.6
绍兴市	2011	shaoxing	330600	浙江省	东部地区	5966.75	75820	10102	33273	59.3
绍兴市	2012	shaoxing	330600	浙江省	东部地区	4726.68	82966	10361.7	36911	60.1
绍兴市	2013	shaoxing	330600	浙江省	东部地区	7317.92	89758	10706.3	40454	61
绍兴市	2014	shaoxing	330600	浙江省	东部地区	3904.3	86136	9762	43167	62.1
绍兴市	2015	shaoxing	330600	浙江省	东部地区	4001.93	90003	9098.08	46747	63.2
绍兴市	2016	shaoxing	330600	浙江省	东部地区	4802.87	96204	8892	50305	64.3
绍兴市	2017	shaoxing	330600	浙江省	东部地区	10717.7	107555	10113	54445	65.5
绍兴市	2018	shaoxing	330600	浙江省	东部地区	2205.55	107853	12753	59049	68
绍兴市	2019	shaoxing	330600	浙江省	东部地区	5450.25	114561	12797.1	63935	70.1
温州市	2011	wenzhou	330300	浙江省	东部地区	5959.5	43132	31814	31749	66.3
温州市	2012	wenzhou	330300	浙江省	东部地区	2389.16	40103	22325.9	34820	66.7
温州市	2013	wenzhou	330300	浙江省	东部地区	6355.57	49614	21284.3	37852	67
温州市	2014	wenzhou	330300	浙江省	东部地区	3460.64	47118	18244	40510	67.2
温州市	2015	wenzhou	330300	浙江省	东部地区	4101.27	50790	17045.2	44026	68
温州市	2016	wenzhou	330300	浙江省	东部地区	4875.26	55779	17184	47785	69
温州市	2017	wenzhou	330300	浙江省	东部地区	9501.16	72524	17917	51866	69.7
温州市	2018	wenzhou	330300	浙江省	东部地区	3531.67	65055	20166	56097	70.7
温州市	2019	wenzhou	330300	浙江省	东部地区	5110.04	71225	20932.8	60957	71.7
台州市	2011	taizhou	331000	浙江省	东部地区	2343.42	46011	10780	30490	56
台州市	2012	taizhou	331000	浙江省	东部地区	2228.23	48505	10654.2	33979	56.9
台州市	2013	taizhou	331000	浙江省	东部地区	5109.71	53086	11079.4	37038	58.1
台州市	2014	taizhou	331000	浙江省	东部地区	1754.58	56208	10670	39763	59.5
台州市	2015	taizhou	331000	浙江省	东部地区	1856.29	58917	10618.2	43266	60.3
台州市	2016	taizhou	331000	浙江省	东部地区	2364.56	64287	10655	47162	61.3
台州市	2017	taizhou	331000	浙江省	东部地区	5748.25	83050	11782	51374	62.2
台州市	2018	taizhou	331000	浙江省	东部地区	1210.74	79541	13769	55705	61.1
台州市	2019	taizhou	331000	浙江省	东部地区	2861.57	83555	14467.1	60351	61.7
丽水市	2011	lishui	331100	浙江省	东部地区	2775.96	37706	11869	23391	50.5
丽水市	2012	lishui	331100	浙江省	东部地区	1821.35	42244	11825.4	26309	52.5
丽水市	2013	lishui	331100	浙江省	东部地区	3070.4	37238	12718.2	29045	53.8
丽水市	2014	lishui	331100	浙江省	东部地区	1930.41	49459	13303	30413	55.2
丽水市	2015	lishui	331100	浙江省	东部地区	1159.16	51676	13010.8	32875	56.4
丽水市	2016	lishui	331100	浙江省	东部地区	2016.01	56238	13006	35968	58
丽水市	2017	lishui	331100	浙江省	东部地区	3527.79	68342	14832	38996	59.7
丽水市	2018	lishui	331100	浙江省	东部地区	1452.77	63611	19168	42557	60
丽水市	2019	lishui	331100	浙江省	东部地区	2141.36	66936	18998.8	46437	61.2
衢州市	2011	quzhou	330800	浙江省	东部地区	2383.04	36508	7209	24900	44.8
衢州市	2012	quzhou	330800	浙江省	东部地区	1058.94	38476	7162.42	26232	46.6
衢州市	2013	quzhou	330800	浙江省	东部地区	2260.23	41597	7569.75	28883	47.7
衢州市	2014	quzhou	330800	浙江省	东部地区	1998.3	43740	7627	30583	49
衢州市	2015	quzhou	330800	浙江省	东部地区	1100.26	53847	7567.33	33212	50.2
衢州市	2016	quzhou	330800	浙江省	东部地区	2725.26	58281	7976	36188	53.7
衢州市	2017	quzhou	330800	浙江省	东部地区	6445.08	72664	10099	39577	55.7
衢州市	2018	quzhou	330800	浙江省	东部地区	5055.71	66936	12331	43126	55.6
衢州市	2019	quzhou	330800	浙江省	东部地区	2547.33	71087	14047.2	46933	57
宁波市	2011	ningbo	330200	浙江省	东部地区	8303.88	79524	15207	34321	69
宁波市	2012	ningbo	330200	浙江省	东部地区	7947.87	86228	14098.7	38043	69.4
宁波市	2013	ningbo	330200	浙江省	东部地区	12601.1	122912	13805.8	41657	69.8
宁波市	2014	ningbo	330200	浙江省	东部地区	5745	98362	13162	44155	70.3
宁波市	2015	ningbo	330200	浙江省	东部地区	5038.52	102374	12092.2	47852	71.1
宁波市	2016	ningbo	330200	浙江省	东部地区	13012.3	110656	12358	51560	71.9
宁波市	2017	ningbo	330200	浙江省	东部地区	12365	150990	14241	55656	72.4
宁波市	2018	ningbo	330200	浙江省	东部地区	4240.98	132603	18098	60134	75.7
宁波市	2019	ningbo	330200	浙江省	东部地区	8447.89	143157	20537.8	64886	77.5
宣城市	2011	xuancheng	341800	安徽省	中部地区	2504.85	26360	4869	17994.6	45
宣城市	2012	xuancheng	341800	安徽省	中部地区	1575.3	29636	4970	20478	46.7
宣城市	2013	xuancheng	341800	安徽省	中部地区	4435.85	30100	5107.33	22731	48.06
宣城市	2014	xuancheng	341800	安徽省	中部地区	2769.03	35726	5233	26289	49.32
宣城市	2015	xuancheng	341800	安徽省	中部地区	1570.91	37610	5257.83	28602	50.64
宣城市	2016	xuancheng	341800	安徽省	中部地区	1598.87	40740	5429	30877	52.14
宣城市	2017	xuancheng	341800	安徽省	中部地区	2936.93	37215	6363	33548	53.69
宣城市	2018	xuancheng	341800	安徽省	中部地区	2823.43	50065	7114	36554	55.21
宣城市	2019	xuancheng	341800	安徽省	中部地区	2515.53	58819	7457.25	39975	56.33
宿州市	2011	suzhou	341300	安徽省	中部地区	773.155	14971	4288	17562.6	33.1
宿州市	2012	suzhou	341300	安徽省	中部地区	1045.82	17308	4489.92	19731	34.8
宿州市	2013	suzhou	341300	安徽省	中部地区	1542.89	15800	4993.83	21712.5	36.16
宿州市	2014	suzhou	341300	安徽省	中部地区	1926.32	20895	5074	21941	37.43
宿州市	2015	suzhou	341300	安徽省	中部地区	1024.82	22415	4828	23630	38.73
宿州市	2016	suzhou	341300	安徽省	中部地区	1325.64	24270	4998	25533	40.03
宿州市	2017	suzhou	341300	安徽省	中部地区	1720.51	37389	5676	27703	41.56
宿州市	2018	suzhou	341300	安徽省	中部地区	1445.14	28757	6275	30100	42.74
宿州市	2019	suzhou	341300	安徽省	中部地区	1318.35	34773	6623.42	32643	43.96
滁州市	2011	chuzhou	341100	安徽省	中部地区	1924.32	21634	4731	17917.8	43.4
滁州市	2012	chuzhou	341100	安徽省	中部地区	1317.29	24651	4461.08	20426	45.1
滁州市	2013	chuzhou	341100	安徽省	中部地区	3874.86	24190	4446.25	22591.4	46.47
滁州市	2014	chuzhou	341100	安徽省	中部地区	2471.47	30562	4217	22091	47.75
滁州市	2015	chuzhou	341100	安徽省	中部地区	1933.48	32634	4172.5	24168	49.02
滁州市	2016	chuzhou	341100	安徽省	中部地区	2671.63	35301	4832	26286	50.4
滁州市	2017	chuzhou	341100	安徽省	中部地区	6454.54	73807	6070	28612	51.89
滁州市	2018	chuzhou	341100	安徽省	中部地区	1175.19	43999	6368	31230	53.42
滁州市	2019	chuzhou	341100	安徽省	中部地区	2519.88	70429	6892.92	34091	54.54
池州市	2011	chizhou	341700	安徽省	中部地区	2251.97	26345	4743	19133	46
池州市	2012	chizhou	341700	安徽省	中部地区	2089.1	29471	4778.92	21386	47.5
池州市	2013	chizhou	341700	安徽省	中部地区	9005.23	28534	4962.83	23481.9	48.82
池州市	2014	chizhou	341700	安徽省	中部地区	3765.04	36267	5105	22295	50.06
池州市	2015	chizhou	341700	安徽省	中部地区	5241.68	38014	5019.67	24279	51.11
池州市	2016	chizhou	341700	安徽省	中部地区	1805.56	40919	5104	26261	52.3
池州市	2017	chizhou	341700	安徽省	中部地区	1072.4	52255	6116	28394	53.67
池州市	2018	chizhou	341700	安徽省	中部地区	3912.72	46865	7789	30884	54.1
池州市	2019	chizhou	341700	安徽省	中部地区	3595.81	56217	8257	33747	54.92
阜阳市	2011	fuyang	341200	安徽省	中部地区	320.097	11202	4756	16686	33.3
阜阳市	2012	fuyang	341200	安徽省	中部地区	593.31	12616	4920.67	18972	34.9
阜阳市	2013	fuyang	341200	安徽省	中部地区	1873.17	10090	5431.17	20933.1	36.23
阜阳市	2014	fuyang	341200	安徽省	中部地区	1576.08	15303	5913	21715	37.5
阜阳市	2015	fuyang	341200	安徽省	中部地区	1742.13	16121	5960.33	23496	38.81
阜阳市	2016	fuyang	341200	安徽省	中部地区	2518.9	17642	6215	25483	40.24
阜阳市	2017	fuyang	341200	安徽省	中部地区	3647.52	23855	8149	27713	41.75
阜阳市	2018	fuyang	341200	安徽省	中部地区	3240.57	21589	8512	30113	43.29
阜阳市	2019	fuyang	341200	安徽省	中部地区	1720.33	32855	8011.67	32844	44.62
六安市	2011	liuan	341500	安徽省	中部地区	1287.67	14586	5237	17269.9	37.4
六安市	2012	liuan	341500	安徽省	中部地区	1094.63	16248	5068.17	19369	38.9
六安市	2013	liuan	341500	安徽省	中部地区	1497.43	14089	5031.17	21274.7	40.19
六安市	2014	liuan	341500	安徽省	中部地区	2578.75	19211	4992	20610	41.44
六安市	2015	liuan	341500	安徽省	中部地区	2642.84	21524	4824.58	22238	42.81
六安市	2016	liuan	341500	安徽省	中部地区	2520.71	23298	5259	24728	43.99
六安市	2017	liuan	341500	安徽省	中部地区	3255.92	26940	6797	26731	45.41
六安市	2018	liuan	341500	安徽省	中部地区	3286.96	26731	7005	29070	46.08
六安市	2019	liuan	341500	安徽省	中部地区	2480.62	33370	6979	31788	47.09
蚌埠市	2011	bangbu	340300	安徽省	中部地区	1307.37	24574	4968	18143.3	46.6
蚌埠市	2012	bangbu	340300	安徽省	中部地区	2155.41	27999	5384.5	20629	48.3
蚌埠市	2013	bangbu	340300	安徽省	中部地区	3171.67	27462	5611.42	22738.9	49.67
蚌埠市	2014	bangbu	340300	安徽省	中部地区	2689.14	35542	5597	24147	50.91
蚌埠市	2015	bangbu	340300	安徽省	中部地区	2577.75	38267	5346.5	26369	52.22
蚌埠市	2016	bangbu	340300	安徽省	中部地区	2479.82	41855	5321	28653	53.74
蚌埠市	2017	bangbu	340300	安徽省	中部地区	2701.08	47098	6363	31160	55.31
蚌埠市	2018	bangbu	340300	安徽省	中部地区	2683	50662	7124	33855	57.22
蚌埠市	2019	bangbu	340300	安徽省	中部地区	2348.59	60469	7595.83	37028	58.58
淮南市	2011	huainan	340400	安徽省	中部地区	1703.38	30400	4543	18219	63.7
淮南市	2012	huainan	340400	安徽省	中部地区	1298.53	33489	4422.25	20733	65.3
淮南市	2013	huainan	340400	安徽省	中部地区	1798.99	33720	4563.58	22919.6	66.65
淮南市	2014	huainan	340400	安徽省	中部地区	1627.44	33361	4492	26267	67.9
淮南市	2015	huainan	340400	安徽省	中部地区	1036.92	26398	4344.25	28106	60.67
淮南市	2016	huainan	340400	安徽省	中部地区	650.31	27990	4381	28098	62.05
淮南市	2017	huainan	340400	安徽省	中部地区	1250.45	34399	5177	30405	63.46
淮南市	2018	huainan	340400	安徽省	中部地区	1094.24	32487	5769	32852	64.11
淮南市	2019	huainan	340400	安徽省	中部地区	935.626	37140	6284.42	35825.6	65.04
铜陵市	2011	tongling	340700	安徽省	中部地区	9237.34	79704	6082	21825.4	74.9
铜陵市	2012	tongling	340700	安徽省	中部地区	6938.63	84819	5784.42	24685	76.3
铜陵市	2013	tongling	340700	安徽省	中部地区	10978.5	91973	5800.25	27154.4	77.58
铜陵市	2014	tongling	340700	安徽省	中部地区	7188.42	97193	5598	29234	78.68
铜陵市	2015	tongling	340700	安徽省	中部地区	7775.18	57387	5428.42	31748	52.73
铜陵市	2016	tongling	340700	安徽省	中部地区	1256.15	59960	5635	30633	54.14
铜陵市	2017	tongling	340700	安徽省	中部地区	2053.27	51540.5	6386	33283	55.79
铜陵市	2018	tongling	340700	安徽省	中部地区	2992.74	75524	7445	35995	55.99
铜陵市	2019	tongling	340700	安徽省	中部地区	3078.6	58726	8329.08	39256	57.16
马鞍山市	2011	maanshan	340500	安徽省	中部地区	2369.85	52000	6178	27329.4	59.4
马鞍山市	2012	maanshan	340500	安徽省	中部地区	2491.9	56217	5819.08	30937	61.2
马鞍山市	2013	maanshan	340500	安徽省	中部地区	4468.35	56702	5673.08	34048.1	62.57
马鞍山市	2014	maanshan	340500	安徽省	中部地区	1292	60091	5273	32560	63.86
马鞍山市	2015	maanshan	340500	安徽省	中部地区	1524.99	60802	4813.83	35262	65.15
马鞍山市	2016	maanshan	340500	安徽省	中部地区	1599.73	65833	4837	38142	66.49
马鞍山市	2017	maanshan	340500	安徽省	中部地区	2593.36	108939	5906	41403	67.89
马鞍山市	2018	maanshan	340500	安徽省	中部地区	2309.03	82695	6973	45108	68.25
马鞍山市	2019	maanshan	340500	安徽省	中部地区	2329.19	89867	7457.08	49010	69.12
淮北市	2011	huaibei	340600	安徽省	中部地区	2759.58	26239	4815	17875.5	55.7
淮北市	2012	huaibei	340600	安徽省	中部地区	1178.18	29278	4999.27	20360	57.2
淮北市	2013	huaibei	340600	安徽省	中部地区	956.369	32729	5206.83	22460.4	58.53
淮北市	2014	huaibei	340600	安徽省	中部地区	1137.46	35324	5347	23787	59.76
淮北市	2015	huaibei	340600	安徽省	中部地区	502.647	35057	5184.92	25690	60.76
淮北市	2016	huaibei	340600	安徽省	中部地区	949.613	36427	5029	27248	62.13
淮北市	2017	huaibei	340600	安徽省	中部地区	2052.05	59210	5261	29578	63.61
淮北市	2018	huaibei	340600	安徽省	中部地区	2090.93	43962	6066	31959	65.11
淮北市	2019	huaibei	340600	安徽省	中部地区	1571.47	47654	6911	34727	65.88
芜湖市	2011	wuhu	340200	安徽省	中部地区	3466.02	43095	6636	21010.7	56.3
芜湖市	2012	wuhu	340200	安徽省	中部地区	3973.73	48742	6096.83	23784	58
芜湖市	2013	wuhu	340200	安徽省	中部地区	5059.86	54533	5940.42	26264.2	59.37
芜湖市	2014	wuhu	340200	安徽省	中部地区	3774.14	64039	5697	27384	60.67
芜湖市	2015	wuhu	340200	安徽省	中部地区	2635.65	67592	5515.67	29766	61.96
芜湖市	2016	wuhu	340200	安徽省	中部地区	2576.63	73715	6280	32315	63.46
芜湖市	2017	wuhu	340200	安徽省	中部地区	3976.39	114672	8468	35175	65.05
芜湖市	2018	wuhu	340200	安徽省	中部地区	4028.03	88085	10699	38397	65.54
芜湖市	2019	wuhu	340200	安徽省	中部地区	3594.41	96154	11593	42064	66.41
安庆市	2011	anqing	340800	安徽省	中部地区	1277.77	22893	5453	18004.8	38.1
安庆市	2012	anqing	340800	安徽省	中部地区	1032.62	25592	5340.25	20453	39.6
安庆市	2013	anqing	340800	安徽省	中部地区	843.955	22801	5347.33	22683.1	40.96
安庆市	2014	anqing	340800	安徽省	中部地区	1215.7	28808	5451	22109	42.23
安庆市	2015	anqing	340800	安徽省	中部地区	717.75	31101	5346.08	23966	45.87
安庆市	2016	anqing	340800	安徽省	中部地区	934.435	33294	5268	26502	47.19
安庆市	2017	anqing	340800	安徽省	中部地区	1766.5	62204	6166	28675	48.57
安庆市	2018	anqing	340800	安徽省	中部地区	1498.33	41088	7751	31187	49.22
安庆市	2019	anqing	340800	安徽省	中部地区	1217.82	50574	8289.25	34041	49.98
黄山市	2011	huangshan	341000	安徽省	中部地区	2642.84	25582	4813	18669	42.8
黄山市	2012	huangshan	341000	安徽省	中部地区	2271.2	28773	4833.42	21208	44.4
黄山市	2013	huangshan	341000	安徽省	中部地区	2000.81	31993	4856.5	23355.6	45.74
黄山市	2014	huangshan	341000	安徽省	中部地区	1680.38	37306	4808	24194	47
黄山市	2015	huangshan	341000	安徽省	中部地区	622.462	38794	4960.75	26226	48.28
黄山市	2016	huangshan	341000	安徽省	中部地区	1243.39	41905	5363	28393	49.56
黄山市	2017	huangshan	341000	安徽省	中部地区	2944.2	59970	7393	30821	50.9
黄山市	2018	huangshan	341000	安徽省	中部地区	2811.56	48579	9017	33551	51.46
黄山市	2019	huangshan	341000	安徽省	中部地区	2041.24	57853	8970.17	36658	52.49
亳州市	2011	bozhou	341600	安徽省	中部地区	969.782	12868	4110	18099.2	31.3
亳州市	2012	bozhou	341600	安徽省	中部地区	1176.47	14642	4055.25	20488	33
亳州市	2013	bozhou	341600	安徽省	中部地区	1443.04	12498	4274.08	22604.8	34.4
亳州市	2014	bozhou	341600	安徽省	中部地区	1743.2	17769	4332	21192	35.66
亳州市	2015	bozhou	341600	安徽省	中部地区	1847.37	18771	4275.92	23120	36.96
亳州市	2016	bozhou	341600	安徽省	中部地区	2189.45	20611	4519	25053	38.28
亳州市	2017	bozhou	341600	安徽省	中部地区	3529.38	25262	5656	27246	39.77
亳州市	2018	bozhou	341600	安徽省	中部地区	3137.96	24547	6362	29711	41.01
亳州市	2019	bozhou	341600	安徽省	中部地区	1769.6	33314	6589.08	32409	42.22
三明市	2011	sanming	350400	福建省	东部地区	3071.46	48376	6378	20778	51.5
三明市	2012	sanming	350400	福建省	东部地区	1939.34	53422	6625.67	23429	52.1
三明市	2013	sanming	350400	福建省	东部地区	3504.2	53151	7864	25724	53.6
三明市	2014	sanming	350400	福建省	东部地区	1549.16	64590	7785	25197	55.1
三明市	2015	sanming	350400	福建省	东部地区	854.806	67978	7330.5	27393	56.3
三明市	2016	sanming	350400	福建省	东部地区	804.794	73261	7031	29677	57.5
三明市	2017	sanming	350400	福建省	东部地区	1572.53	117668	7412	32261	59
三明市	2018	sanming	350400	福建省	东部地区	1815.76	91406	8162	34862	60.2
三明市	2019	sanming	350400	福建省	东部地区	1835.94	100641	9239.83	37942	60.9
南平市	2011	nanping	350700	福建省	东部地区	1487.99	33775	6039	19735	51.1
南平市	2012	nanping	350700	福建省	东部地区	1334.19	37756	6234.67	22235	51.6
南平市	2013	nanping	350700	福建省	东部地区	1777.45	34994	6324.75	24318	52.6
南平市	2014	nanping	350700	福建省	东部地区	1389.82	47044	6424	24074.3	53.4
南平市	2015	nanping	350700	福建省	东部地区	529.818	50932	6271.67	26120	54
南平市	2016	nanping	350700	福建省	东部地区	654.107	55009	6359	27818	54.8
南平市	2017	nanping	350700	福建省	东部地区	1308.46	66739	6674	30070	55.8
南平市	2018	nanping	350700	福建省	东部地区	1457.39	66760	7403	32484	56.7
南平市	2019	nanping	350700	福建省	东部地区	1274.63	74036	7912.33	35148	57.5
宁德市	2011	ningde	350900	福建省	东部地区	1616.47	32936	6873	19314	49.2
宁德市	2012	ningde	350900	福建省	东部地区	1692.45	38015	6806.67	21825	50.6
宁德市	2013	ningde	350900	福建省	东部地区	2899.49	35698	7312.17	23951	51.8
宁德市	2014	ningde	350900	福建省	东部地区	1607.32	48369	7406	23956.4	52.9
宁德市	2015	ningde	350900	福建省	东部地区	1237.44	52006	7106.08	26029	53.5
宁德市	2016	ningde	350900	福建省	东部地区	871.225	56358	7055	28164	54.4
宁德市	2017	ningde	350900	福建省	东部地区	1890.96	87385	8279	30502	55.7
宁德市	2018	ningde	350900	福建省	东部地区	1678.42	66878	9845	32921	56.7
宁德市	2019	ningde	350900	福建省	东部地区	1646.83	84251	10487	35887	57.6
莆田市	2011	putian	350300	福建省	东部地区	2183.05	37724	7555	21843	50.9
莆田市	2012	putian	350300	福建省	东部地区	1707.61	42957	7495.58	24690	51.8
莆田市	2013	putian	350300	福建省	东部地区	3024.21	40205	8260	27233	53.6
莆田市	2014	putian	350300	福建省	东部地区	1840.21	52890	9116	26870.8	55.3
莆田市	2015	putian	350300	福建省	东部地区	1855.16	57873	9085.92	29272	56.6
莆田市	2016	putian	350300	福建省	东部地区	2105.96	63313	9494	31818	58.1
莆田市	2017	putian	350300	福建省	东部地区	2878.35	81847	11841	34490	59.6
莆田市	2018	putian	350300	福建省	东部地区	1546.7	77325	13082	37169	61
莆田市	2019	putian	350300	福建省	东部地区	2044.52	89342	12864.4	40065	61.7
泉州市	2011	quanzhou	350500	福建省	东部地区	2857.24	52245	7292	28703	59.3
泉州市	2012	quanzhou	350500	福建省	东部地区	2535.76	57291	7322	32283	60.4
泉州市	2013	quanzhou	350500	福建省	东部地区	2785.64	74119	7850.33	35430.4	61.6
泉州市	2014	quanzhou	350500	福建省	东部地区	2901.45	68254	7717	34819.5	62.9
泉州市	2015	quanzhou	350500	福建省	东部地区	1792.37	72421	7639.92	37275	63.6
泉州市	2016	quanzhou	350500	福建省	东部地区	1544.81	77784	8269	39656	64.5
泉州市	2017	quanzhou	350500	福建省	东部地区	2480.64	113012	10098	42696	65.7
泉州市	2018	quanzhou	350500	福建省	东部地区	2626.01	97614	12302	46111	66.6
泉州市	2019	quanzhou	350500	福建省	东部地区	2305.88	114067	11893.8	49592	67.2
漳州市	2011	zhangzhou	350600	福建省	东部地区	1476.4	36641	6036	21137	47.9
漳州市	2012	zhangzhou	350600	福建省	东部地区	1514.79	41433	6128.83	23951	52
漳州市	2013	zhangzhou	350600	福建省	东部地区	3153.38	45726	6873.42	26471	53
漳州市	2014	zhangzhou	350600	福建省	东部地区	2581.71	50685	7643	25741.4	53.8
漳州市	2015	zhangzhou	350600	福建省	东部地区	1199.35	55570	7689.33	28092	54.8
漳州市	2016	zhangzhou	350600	福建省	东部地区	2453.47	62196	8630	30726	56.2
漳州市	2017	zhangzhou	350600	福建省	东部地区	6103.89	103667	13155	33359	57.7
漳州市	2018	zhangzhou	350600	福建省	东部地区	5538.74	77102	13409	35997	59
漳州市	2019	zhangzhou	350600	福建省	东部地区	2532.21	92075	12472.1	38975	60
龙岩市	2011	longyan	350800	福建省	东部地区	2563.3	48554	7079	21085	47.5
龙岩市	2012	longyan	350800	福建省	东部地区	3331.66	53590	7377.42	23765	49.4
龙岩市	2013	longyan	350800	福建省	东部地区	4882.85	48842	8389.83	26281	50.9
龙岩市	2014	longyan	350800	福建省	东部地区	900.785	62716	8394	26153.1	51.6
龙岩市	2015	longyan	350800	福建省	东部地区	1499.1	66863	8013.5	28218	52.6
龙岩市	2016	longyan	350800	福建省	东部地区	1179.77	72354	8076	30408	53.8
龙岩市	2017	longyan	350800	福建省	东部地区	3657.58	94523	9423	33022	55.7
龙岩市	2018	longyan	350800	福建省	东部地区	3197.86	90655	10730	35759	57
龙岩市	2019	longyan	350800	福建省	东部地区	2520.42	101476	10772.6	38815	58
厦门市	2011	xiamen	350200	福建省	东部地区	7610.83	70832	13672	33565	88.5
厦门市	2012	xiamen	350200	福建省	东部地区	9147.85	77392	15384.2	37576	88.6
厦门市	2013	xiamen	350200	福建省	东部地区	11711.1	153206	19716.1	41360	88.7
厦门市	2014	xiamen	350200	福建省	东部地区	11169.7	86832	22349	39625.1	88.8
厦门市	2015	xiamen	350200	福建省	东部地区	14812.2	90379	23623.6	42607	88.9
厦门市	2016	xiamen	350200	福建省	东部地区	19306.4	97282	32550	46254	89
厦门市	2017	xiamen	350200	福建省	东部地区	21424.8	109753	44868	50019	89.1
厦门市	2018	xiamen	350200	福建省	东部地区	17064.6	118015	44522	54401	89.1
厦门市	2019	xiamen	350200	福建省	东部地区	10988.9	142739	44536.9	59018	89.2
景德镇市	2011	jingdezhen	360200	江西省	中部地区	1068.95	35421	3197	18964.3	57.96
景德镇市	2012	jingdezhen	360200	江西省	中部地区	1498.02	39151	3334.67	21621	59.85
景德镇市	2013	jingdezhen	360200	江西省	中部地区	2354.8	40981	3467.33	23991	61.05
景德镇市	2014	jingdezhen	360200	江西省	中部地区	1605.83	45438	3612	26625	62.28
景德镇市	2015	jingdezhen	360200	江西省	中部地区	2066.27	47216	3670.33	29101	63.53
景德镇市	2016	jingdezhen	360200	江西省	中部地区	659.839	50989	3928	31417.6	64.79
景德镇市	2017	jingdezhen	360200	江西省	中部地区	4306.3	77302	5213	34282.9	65.95
景德镇市	2018	jingdezhen	360200	江西省	中部地区	351.932	50723	6323	37183	66.94
景德镇市	2019	jingdezhen	360200	江西省	中部地区	1809.99	55228	6466.25	40143	68.05
萍乡市	2011	pingxiang	360300	江西省	中部地区	1701.64	35350	3329	18646.3	60.77
萍乡市	2012	pingxiang	360300	江西省	中部地区	906.117	39186	3613.33	21257	62.31
萍乡市	2013	pingxiang	360300	江西省	中部地区	3599.58	41151	3845.33	23496	63.45
萍乡市	2014	pingxiang	360300	江西省	中部地区	1629.37	45867	3828	26019	64.61
萍乡市	2015	pingxiang	360300	江西省	中部地区	3087.73	48133	3707.42	28335	65.88
萍乡市	2016	pingxiang	360300	江西省	中部地区	2116.38	52330	3779	30629.8	67.03
萍乡市	2017	pingxiang	360300	江西省	中部地区	2907.36	63725	4065	33120	68.21
萍乡市	2018	pingxiang	360300	江西省	中部地区	1592.66	52307	4737	35763	69.07
萍乡市	2019	pingxiang	360300	江西省	中部地区	2279.53	48007	5238.67	38502.4	70.01
九江市	2011	jiujiang	360400	江西省	中部地区	2465.5	26464	5154	17910.8	44.38
九江市	2012	jiujiang	360400	江西省	中部地区	2313.24	29785	5224.92	20330	46.27
九江市	2013	jiujiang	360400	江西省	中部地区	4351.95	31530	5127.08	22504	47.67
九江市	2014	jiujiang	360400	江西省	中部地区	3130.4	37097	4863	25077	49.1
九江市	2015	jiujiang	360400	江西省	中部地区	4564.38	39505	4855.33	27635	50.56
九江市	2016	jiujiang	360400	江西省	中部地区	1511.91	43338	5057	30011.5	52.18
九江市	2017	jiujiang	360400	江西省	中部地区	3169.47	98917	6032	32592.4	53.77
九江市	2018	jiujiang	360400	江西省	中部地区	3087.02	55274	6832	35265	55.27
九江市	2019	jiujiang	360400	江西省	中部地区	3011.24	63584	7484.75	38075.6	56.78
新余市	2011	xinyu	360500	江西省	中部地区	3116.48	68155	3502	19719.2	63.58
新余市	2012	xinyu	360500	江西省	中部地区	995.732	72266	3888.92	22470	65.59
新余市	2013	xinyu	360500	江西省	中部地区	2945.45	69840	4158.58	24751	66.43
新余市	2014	xinyu	360500	江西省	中部地区	4542.09	77730	4186	27626	67.43
新余市	2015	xinyu	360500	江西省	中部地区	1248.84	81354	4013.08	29836	68.45
新余市	2016	xinyu	360500	江西省	中部地区	1379	88548	3981	32163.3	68.86
新余市	2017	xinyu	360500	江西省	中部地区	1346.3	87546	4177	34775	70.01
新余市	2018	xinyu	360500	江西省	中部地区	3503.33	86789	4711	37592	70.03
新余市	2019	xinyu	360500	江西省	中部地区	2267.45	81641	5722	40610.3	70.08
鹰潭市	2011	yingtan	360600	江西省	中部地区	2152.87	37834	4845	17517.8	49.44
鹰潭市	2012	yingtan	360600	江西省	中部地区	2598.02	42449	4956	19883	51.25
鹰潭市	2013	yingtan	360600	江西省	中部地区	3025.18	44278	5164.75	22090	52.73
鹰潭市	2014	yingtan	360600	江西省	中部地区	2362.64	53011	4929	24591	54.23
鹰潭市	2015	yingtan	360600	江西省	中部地区	1157.3	55568	4746.75	26952	55.78
鹰潭市	2016	yingtan	360600	江西省	中部地区	440.149	60136	4644	29116	57.48
鹰潭市	2017	yingtan	360600	江西省	中部地区	617.139	104574	4934	31695.6	59.08
鹰潭市	2018	yingtan	360600	江西省	中部地区	1330.01	69923	5537	34263	60.68
鹰潭市	2019	yingtan	360600	江西省	中部地区	1805.95	79883	5988.08	37151.4	62.04
赣州市	2011	ganzhou	360700	江西省	中部地区	936.752	15895	5575	16057.7	39.34
赣州市	2012	ganzhou	360700	江西省	中部地区	1521.7	17873	5464.67	18704	41.16
赣州市	2013	ganzhou	360700	江西省	中部地区	1992.19	18012	5792	20566	42.56
赣州市	2014	ganzhou	360700	江西省	中部地区	1344.28	21708	5678	22935	43.99
赣州市	2015	ganzhou	360700	江西省	中部地区	736.809	23148	5380.83	25001	45.51
赣州市	2016	ganzhou	360700	江西省	中部地区	1368.55	25761	5780	27086.2	47.13
赣州市	2017	ganzhou	360700	江西省	中部地区	2679.48	41863	6982	29567.3	48.72
赣州市	2018	ganzhou	360700	江西省	中部地区	2417.31	32429	8478	32163	50.29
赣州市	2019	ganzhou	360700	江西省	中部地区	1460.45	39968	8301.5	34826.5	51.85
宜春市	2011	yichun	360900	江西省	中部地区	1592.63	19823	3652	16431.4	38.19
宜春市	2012	yichun	360900	江西省	中部地区	1496.56	22855	3987.67	18896	40.27
宜春市	2013	yichun	360900	江西省	中部地区	2158.8	23998	4155	20871	41.78
宜春市	2014	yichun	360900	江西省	中部地区	1606.83	27764	4455	23221	43.28
宜春市	2015	yichun	360900	江西省	中部地区	2379.88	29457	4312.5	25381	44.82
宜春市	2016	yichun	360900	江西省	中部地区	1566.08	32269	4535	27452.1	46.51
宜春市	2017	yichun	360900	江西省	中部地区	1875.41	26574	5539	29870.6	48.11
宜春市	2018	yichun	360900	江西省	中部地区	1686.58	39199	6876	32248	49.68
宜春市	2019	yichun	360900	江西省	中部地区	1797.37	48182	7239.5	34831.4	51.22
上饶市	2011	shangrao	361100	江西省	中部地区	733.602	16813	4200	17698.1	41.74
上饶市	2012	shangrao	361100	江西省	中部地区	1012.44	19077	4343.75	20177	43.56
上饶市	2013	shangrao	361100	江西省	中部地区	1247.46	18438	4560.25	22195	44.66
上饶市	2014	shangrao	361100	江西省	中部地区	1019.81	23221	4952	24656	45.86
上饶市	2015	shangrao	361100	江西省	中部地区	1976.09	24633	4881.33	26924	47.34
上饶市	2016	shangrao	361100	江西省	中部地区	1917.18	26996	5012	29153.3	48.91
上饶市	2017	shangrao	361100	江西省	中部地区	2289.63	51582	5913	31852.9	50.42
上饶市	2018	shangrao	361100	江西省	中部地区	1755.36	32555	7461	34656	51.97
上饶市	2019	shangrao	361100	江西省	中部地区	1419.3	36839	7651.58	37456.2	53.47
吉安市	2011	jian	360800	江西省	中部地区	990.542	16830	3290.56	17692.3	39.62
吉安市	2012	jian	360800	江西省	中部地区	1155.82	18660	3770.86	20134	41.62
吉安市	2013	jian	360800	江西省	中部地区	1967.12	22081	4450.53	22278	43.13
吉安市	2014	jian	360800	江西省	中部地区	1019.03	25486	4597.18	24797	44.65
吉安市	2015	jian	360800	江西省	中部地区	692.518	27168	4504.44	27078	46.17
吉安市	2016	jian	360800	江西省	中部地区	864.2	29772	4694.26	29306.9	47.76
吉安市	2017	jian	360800	江西省	中部地区	1892.42	45796	5333.1	31935.7	49.37
吉安市	2018	jian	360800	江西省	中部地区	862.452	35202	6775.87	34692	50.95
吉安市	2019	jian	360800	江西省	中部地区	1152.46	42060	7383.4	37543.4	52.52
抚州市	2011	fuzhou	361000	江西省	中部地区	1182.5	18907	3381	16633.4	38.82
抚州市	2012	fuzhou	361000	江西省	中部地区	1035.72	20922	3580.33	18932	40.71
抚州市	2013	fuzhou	361000	江西省	中部地区	1902.53	22396	4128.58	20835	42.09
抚州市	2014	fuzhou	361000	江西省	中部地区	1181.18	26119	4710	23101	43.5
抚州市	2015	fuzhou	361000	江西省	中部地区	1745.49	27735	4710.58	25065	44.97
抚州市	2016	fuzhou	361000	江西省	中部地区	2738.79	30259	4892	27195.1	46.65
抚州市	2017	fuzhou	361000	江西省	中部地区	2507	35359	5729	29463.1	48.22
抚州市	2018	fuzhou	361000	江西省	中部地区	1931.8	34226	6628	31976	49.81
抚州市	2019	fuzhou	361000	江西省	中部地区	1682.24	37272	7231.92	34518.5	51.35
青岛市	2011	qingdao	370200	山东省	东部地区	6912.87	75563	11131	28567.5	66.52
青岛市	2012	qingdao	370200	山东省	东部地区	5593.22	82680	11049	32145	67.14
青岛市	2013	qingdao	370200	山东省	东部地区	5930.44	103444	11907.8	35227.4	67.72
青岛市	2014	qingdao	370200	山东省	东部地区	5617.7	96524	11898	38294	68.41
青岛市	2015	qingdao	370200	山东省	东部地区	4202.67	102519	11217.3	40370.2	69.99
青岛市	2016	qingdao	370200	山东省	东部地区	4618.13	109407	11907	43598	71.53
青岛市	2017	qingdao	370200	山东省	东部地区	5316.33	136667	16486	47175.7	72.57
青岛市	2018	qingdao	370200	山东省	东部地区	10894	128459	23191	50817.3	73.67
青岛市	2019	qingdao	370200	山东省	东部地区	14866.5	124282	22291.9	54484	74.12
淄博市	2011	zibo	370300	山东省	东部地区	1862.77	72176	5178	24955.4	64.01
淄博市	2012	zibo	370300	山东省	东部地区	2128.02	77876	5409	28189	64.84
淄博市	2013	zibo	370300	山东省	东部地区	4280.56	89441	5921.42	30889.3	65.31
淄博市	2014	zibo	370300	山东省	东部地区	3354.25	87531	5860	33534	65.71
淄博市	2015	zibo	370300	山东省	东部地区	1650.26	89235	5709.92	33792.7	67.26
淄博市	2016	zibo	370300	山东省	东部地区	1189.22	94587	5928	36436.3	69.11
淄博市	2017	zibo	370300	山东省	东部地区	2252.71	113450	6861	39410.4	70.26
淄博市	2018	zibo	370300	山东省	东部地区	5808.12	107720	9366	42277.1	71.49
淄博市	2019	zibo	370300	山东省	东部地区	6902.45	77510	9209.08	45236.5	72.04
枣庄市	2011	zaozhuang	370400	山东省	东部地区	2636.27	41746	3907	20193.4	48.06
枣庄市	2012	zaozhuang	370400	山东省	东部地区	2549.59	45262	3918.17	22960	49.4
枣庄市	2013	zaozhuang	370400	山东省	东部地区	4533.66	46228	4195.75	25237.8	50.434
枣庄市	2014	zaozhuang	370400	山东省	东部地区	2690.64	51890	4284	27596	51.344
枣庄市	2015	zaozhuang	370400	山东省	东部地区	1168.74	52692	4235.75	25791.7	53.46
枣庄市	2016	zaozhuang	370400	山东省	东部地区	1127.54	54984	4387	27707.7	55.47
枣庄市	2017	zaozhuang	370400	山东省	东部地区	1639.23	51533	5153	29924.3	57.32
枣庄市	2018	zaozhuang	370400	山东省	东部地区	3600.81	59110	6194	32001.1	58.88
枣庄市	2019	zaozhuang	370400	山东省	东部地区	5437.51	43100	7474.5	34029.9	59.2
烟台市	2011	yantai	370600	山东省	东部地区	3284.34	70380	5858	26541.8	56.07
烟台市	2012	yantai	370600	山东省	东部地区	1860.26	75672	7058.75	30045	56.82
烟台市	2013	yantai	370600	山东省	东部地区	4185.82	86235	7394.58	32956.3	57.85
烟台市	2014	yantai	370600	山东省	东部地区	2673.32	85795	5846	35791.4	58.55
烟台市	2015	yantai	370600	山东省	东部地区	1851.02	91979	7427.42	35907.3	60.35
烟台市	2016	yantai	370600	山东省	东部地区	1651.6	98388	7383	38744	62.1
烟台市	2017	yantai	370600	山东省	东部地区	2160.63	153061	8441	41837.1	63.66
烟台市	2018	yantai	370600	山东省	东部地区	3560.82	110231	9642	44874.9	65.07
烟台市	2019	yantai	370600	山东省	东部地区	5504.39	107343	10090.3	47976.6	65.42
潍坊市	2011	weifang	370700	山东省	东部地区	3468.39	38833	4392	22508.2	47.93
潍坊市	2012	weifang	370700	山东省	东部地区	3239.01	43681	4457.33	25817	49.75
潍坊市	2013	weifang	370700	山东省	东部地区	4280.14	50065	4566.08	28386.3	51.756
潍坊市	2014	weifang	370700	山东省	东部地区	3445.88	51826	4620	30973.1	53.566
潍坊市	2015	weifang	370700	山东省	东部地区	2490.26	55824	4569.5	31059.8	55.8
潍坊市	2016	weifang	370700	山东省	东部地区	3115.53	59275	4701	33608.9	58.15
潍坊市	2017	weifang	370700	山东省	东部地区	2837.58	79721	5494	36286.3	59.95
潍坊市	2018	weifang	370700	山东省	东部地区	6975.12	65721	7025	39042.4	61.8
潍坊市	2019	weifang	370700	山东省	东部地区	8445.34	60760	7416.92	41663.8	62.18
济宁市	2011	jining	370800	山东省	东部地区	1731.28	35729	5221	22405.5	44.01
济宁市	2012	jining	370800	山东省	东部地区	1861.25	39165	5357.67	25454	46.13
济宁市	2013	jining	370800	山东省	东部地区	2942.57	41292	5543.83	27956.4	48.329
济宁市	2014	jining	370800	山东省	东部地区	2183.01	46213	5608	30427.6	50.255
济宁市	2015	jining	370800	山东省	东部地区	1984.26	48529	5485.58	27887.1	52.75
济宁市	2016	jining	370800	山东省	东部地区	1296.36	51662	5616	29986.8	55.25
济宁市	2017	jining	370800	山东省	东部地区	1819	103366	6006	32420.4	57.12
济宁市	2018	jining	370800	山东省	东部地区	3640.2	58972	6942	34795.5	58.85
济宁市	2019	jining	370800	山东省	东部地区	4615.17	52331	7444.92	37138.7	59.69
临沂市	2011	linyi	371300	山东省	东部地区	1338.82	27503	3759	24231.6	47.05
临沂市	2012	linyi	371300	山东省	东部地区	1189.54	29808	4099.42	27624	48.9
临沂市	2013	linyi	371300	山东省	东部地区	2545.28	30613	4593.33	30317.3	50.36
临沂市	2014	linyi	371300	山东省	东部地区	2053.14	35032	4797	33025.9	51.72
临沂市	2015	linyi	371300	山东省	东部地区	868.232	36656	4725.67	28627	53.82
临沂市	2016	linyi	371300	山东省	东部地区	1456.63	38803	4920	30859.5	55.84
临沂市	2017	linyi	371300	山东省	东部地区	1465.74	66256	5646	33266.1	57.4
临沂市	2018	linyi	371300	山东省	东部地区	2503.93	44534	6771	35727.1	51.54
临沂市	2019	linyi	371300	山东省	东部地区	2482.89	43213	8769.33	37912.1	52.75
泰安市	2011	taian	370900	山东省	东部地区	1189.91	41850	5597	22687.1	51.42
泰安市	2012	taian	370900	山东省	东部地区	1421.84	41850	5609.5	25659	52.56
泰安市	2013	taian	370900	山东省	东部地区	1711.99	49923	5971.25	28201.3	53.758
泰安市	2014	taian	370900	山东省	东部地区	1545.94	53853	6208	30714.7	55.02
泰安市	2015	taian	370900	山东省	东部地区	962.25	56490	6193.58	28131.6	57.04
泰安市	2016	taian	370900	山东省	东部地区	926.43	59027	6303	30299.4	59.06
泰安市	2017	taian	370900	山东省	东部地区	1003.57	59207	6942	32738.5	60.63
泰安市	2018	taian	370900	山东省	东部地区	2991.89	64714	8601	35195.8	61.87
泰安市	2019	taian	370900	山东省	东部地区	4354.82	47248	8998.08	37694.7	62
聊城市	2011	liaocheng	371500	山东省	东部地区	861.195	32968	4728	20649.2	38.2
聊城市	2012	liaocheng	371500	山东省	东部地区	1038.29	36573	4970.25	23685	40.1
聊城市	2013	liaocheng	371500	山东省	东部地区	1530.76	39563	5505.75	26086.7	42.048
聊城市	2014	liaocheng	371500	山东省	东部地区	1230.7	42482	5509	28382.2	43.949
聊城市	2015	liaocheng	371500	山东省	东部地区	833.522	44743	5255.67	21570.5	46.15
聊城市	2016	liaocheng	371500	山东省	东部地区	1239.24	47624	5398	23276.8	48.5
聊城市	2017	liaocheng	371500	山东省	东部地区	1467.61	43501	6697	25231	50.34
聊城市	2018	liaocheng	371500	山东省	东部地区	2618.43	51935	8653	27276	51.77
聊城市	2019	liaocheng	371500	山东省	东部地区	3367.88	37129	8491.25	29215.3	52.72
菏泽市	2011	heze	371700	山东省	东部地区	576.893	18746	3726	16658.1	37.8
菏泽市	2012	heze	371700	山东省	东部地区	661.832	21461	3891.42	19140	40.01
菏泽市	2013	heze	371700	山东省	东部地区	1120.51	21421	3951.5	21235.9	41.61
菏泽市	2014	heze	371700	山东省	东部地区	1117.49	26446	4210	23344	43.055
菏泽市	2015	heze	371700	山东省	东部地区	680.175	28350	4292.25	20370.1	45.13
菏泽市	2016	heze	371700	山东省	东部地区	818.897	30243	4487	22122.1	47.36
菏泽市	2017	heze	371700	山东省	东部地区	1964.21	32558	5357	24116.3	49.05
菏泽市	2018	heze	371700	山东省	东部地区	5693.23	35184	6224	26176	50.25
菏泽市	2019	heze	371700	山东省	东部地区	4728.2	38900	6074.5	28327.5	50.63
德州市	2011	dezhou	371400	山东省	东部地区	1806.11	34905	4508	19770.8	44.16
德州市	2012	dezhou	371400	山东省	东部地区	1891.58	39710	4849.83	22440	46.24
德州市	2013	dezhou	371400	山东省	东部地区	2634.74	42497	5220.33	24812.4	47.74
德州市	2014	dezhou	371400	山东省	东部地区	1959.74	45641	5322	27180.1	49.525
德州市	2015	dezhou	371400	山东省	东部地区	809.204	48062	5053.5	21039.3	51.73
德州市	2016	dezhou	371400	山东省	东部地区	1089.93	50856	5065	22759.6	53.77
德州市	2017	dezhou	371400	山东省	东部地区	3048.25	68314	6201	24640.2	55.57
德州市	2018	dezhou	371400	山东省	东部地区	5268.56	58252	7725	26561.6	57.01
德州市	2019	dezhou	371400	山东省	东部地区	5054.35	52295	8404.33	28536.4	53.03
滨州市	2011	binzhou	371600	山东省	东部地区	1651.26	48326	3319	22540.3	47.98
滨州市	2012	binzhou	371600	山东省	东部地区	1559.57	52591	3571	25810	49.74
滨州市	2013	binzhou	371600	山东省	东部地区	1528.66	56433	3843.28	28362.6	51.197
滨州市	2014	binzhou	371600	山东省	东部地区	1316.55	59557	4295.85	30870.3	52.473
滨州市	2015	binzhou	371600	山东省	东部地区	1068.23	61189	4108.09	28388.2	54.62
滨州市	2016	binzhou	371600	山东省	东部地区	1071.71	63745	4801.17	30583.3	56.83
滨州市	2017	binzhou	371600	山东省	东部地区	1453.78	76014	5180.2	32918.5	58.63
滨州市	2018	binzhou	371600	山东省	东部地区	2900.23	67405	6635.3	35049.3	57.64
滨州市	2019	binzhou	371600	山东省	东部地区	5374.66	62639	6745.55	37377.8	58.23
东营市	2011	dongying	370500	山东省	东部地区	6731.71	130811	5398	27342.7	60.97
东营市	2012	dongying	370500	山东省	东部地区	5709.73	145395	5794.5	30953	62.08
东营市	2013	dongying	370500	山东省	东部地区	6306.4	173807	6422.5	33983.2	63.192
东营市	2014	dongying	370500	山东省	东部地区	4201.76	163982	6441	36940	64.042
东营市	2015	dongying	370500	山东省	东部地区	1999.64	163938	5989	38735	65.52
东营市	2016	dongying	370500	山东省	东部地区	1258.91	164024	5982	41579.7	66.67
东营市	2017	dongying	370500	山东省	东部地区	2209.43	200022	6171	44763.4	67.75
东营市	2018	dongying	370500	山东省	东部地区	4687.33	191942	7479	47912.4	69.04
东营市	2019	dongying	370500	山东省	东部地区	4482.78	134022	7709.58	51127.9	69.24
威海市	2011	weihai	371000	山东省	东部地区	8141.05	75316	4820	25290.2	58.51
威海市	2012	weihai	371000	山东省	东部地区	12291.9	92148	4953.75	28630	59.26
威海市	2013	weihai	371000	山东省	东部地区	10253.7	100381	5165.25	31441.8	60.315
威海市	2014	weihai	371000	山东省	东部地区	6602.13	99392	5192	34254.2	61.315
威海市	2015	weihai	371000	山东省	东部地区	5389.8	106922	5280.83	36336.1	63.16
威海市	2016	weihai	371000	山东省	东部地区	8099.22	114220	5493	39363.2	65
威海市	2017	weihai	371000	山东省	东部地区	7953.85	114746	6731	42703.3	66.46
威海市	2018	weihai	371000	山东省	东部地区	11656.6	128774	8915	45895.6	67.81
威海市	2019	weihai	371000	山东省	东部地区	16114.3	104615	9207.17	49043.9	68.72
日照市	2011	rizhao	371100	山东省	东部地区	1755.58	43205	5563	20097.9	47.89
日照市	2012	rizhao	371100	山东省	东部地区	3992.19	47851	6016.08	22817	49.84
日照市	2013	rizhao	371100	山东省	东部地区	4220.45	51730	6496.42	25089.7	51.31
日照市	2014	rizhao	371100	山东省	东部地区	1917.62	56349	6587	27540.3	52.709
日照市	2015	rizhao	371100	山东省	东部地区	2566.95	58110	6296	26217	54.81
日照市	2016	rizhao	371100	山东省	东部地区	1726.3	62357	6175	28340.5	56.86
日照市	2017	rizhao	371100	山东省	东部地区	2934.17	99323	6590	30790.1	58.65
日照市	2018	rizhao	371100	山东省	东部地区	5415.91	75329	8300	33280	60.35
日照市	2019	rizhao	371100	山东省	东部地区	9496.79	66313	9757.5	35732.2	61
开封市	2011	kaifeng	410200	河南省	中部地区	840.33	22972	6386	15557.5	37.75
开封市	2012	kaifeng	410200	河南省	中部地区	741.23	25922	3613.83	17545	39.7
开封市	2013	kaifeng	410200	河南省	中部地区	1450.69	24657	4048.08	19492	41.1
开封市	2014	kaifeng	410200	河南省	中部地区	1086.31	32454	4465	21466.7	42.58
开封市	2015	kaifeng	410200	河南省	中部地区	855.391	35326	4614.25	22922.6	44.23
开封市	2016	kaifeng	410200	河南省	中部地区	795.462	38619	4974	24595.9	45.88
开封市	2017	kaifeng	410200	河南省	中部地区	1443.09	42413	7967	26863.6	47.42
开封市	2018	kaifeng	410200	河南省	中部地区	804.637	43936	7752	29093.7	48.85
开封市	2019	kaifeng	410200	河南省	中部地区	1014.26	51733	7168.25	31305	50.28
洛阳市	2011	luoyang	410300	河南省	中部地区	1665.83	41198	6760	20163.4	46.13
洛阳市	2012	luoyang	410300	河南省	中部地区	1315.12	45316	4722.17	22636	47.93
洛阳市	2013	luoyang	410300	河南省	中部地区	1617.68	45387	5067.67	24820	49.44
洛阳市	2014	luoyang	410300	河南省	中部地区	1382.88	49417	5272	26974	50.95
洛阳市	2015	luoyang	410300	河南省	中部地区	938.982	51692	5212	28686.1	52.65
洛阳市	2016	luoyang	410300	河南省	中部地区	548.709	56410	5271	30752	54.35
洛阳市	2017	luoyang	410300	河南省	中部地区	870.688	75677	9725	33273.1	56.02
洛阳市	2018	luoyang	410300	河南省	中部地区	1567.99	67707	10687	35934.8	57.57
洛阳市	2019	luoyang	410300	河南省	中部地区	1466.22	72912	9505.67	38630	59.1
平顶山市	2011	pingdingshan	410400	河南省	中部地区	556.44	30227	4728	18347.7	43.14
平顶山市	2012	pingdingshan	410400	河南省	中部地区	832.093	30380	4373.08	20610	44.97
平顶山市	2013	pingdingshan	410400	河南省	中部地区	1793.05	28938	4520.75	22482	46.37
平顶山市	2014	pingdingshan	410400	河南省	中部地区	876.818	33014	4835	24393.1	47.83
平顶山市	2015	pingdingshan	410400	河南省	中部地区	736.322	33984	4585.58	25592	49.21
平顶山市	2016	pingdingshan	410400	河南省	中部地区	843.714	36708	4509	27101.9	50.8
平顶山市	2017	pingdingshan	410400	河南省	中部地区	1090.74	52117	5836	29625.1	52.37
平顶山市	2018	pingdingshan	410400	河南省	中部地区	1868.91	42587	6171	32083.9	53.98
平顶山市	2019	pingdingshan	410400	河南省	中部地区	63.7767	47201	5470.25	34265.6	55.5
安阳市	2011	anyang	410500	河南省	中部地区	885.705	28806	3787	18685.8	40.49
安阳市	2012	anyang	410500	河南省	中部地区	744.842	30624	2970.5	21042	42.43
安阳市	2013	anyang	410500	河南省	中部地区	1102.71	27968	3215.33	23019	43.8
安阳市	2014	anyang	410500	河南省	中部地区	1535.4	35210	3396	25172.3	45.25
安阳市	2015	anyang	410500	河南省	中部地区	513.603	36828	3493.58	26513.5	46.82
安阳市	2016	anyang	410500	河南省	中部地区	679.254	39603	3787	28167.6	48.51
安阳市	2017	anyang	410500	河南省	中部地区	989.278	48635	6262	30421	50.2
安阳市	2018	anyang	410500	河南省	中部地区	944.438	46450	6522	32702.6	51.75
安阳市	2019	anyang	410500	河南省	中部地区	901.456	43003	5828.17	34959	53.25
濮阳市	2011	puyang	410900	河南省	中部地区	688.235	25066	5540	17227.5	33.35
濮阳市	2012	puyang	410900	河南省	中部地区	1246.26	27654	4626.08	19511	35.2
濮阳市	2013	puyang	410900	河南省	中部地区	1054.61	27110	5148.17	21571	36.72
濮阳市	2014	puyang	410900	河南省	中部地区	789.187	34895	5276	23766.5	38.51
濮阳市	2015	puyang	410900	河南省	中部地区	452.436	36842	5130.92	24927.9	40.35
濮阳市	2016	puyang	410900	河南省	中部地区	744.298	40059	5157	26482.4	42.04
濮阳市	2017	puyang	410900	河南省	中部地区	2056.35	60258	7381	28823.4	43.73
濮阳市	2018	puyang	410900	河南省	中部地区	3283.3	45644	8091	31042.4	45.28
濮阳市	2019	puyang	410900	河南省	中部地区	2407.88	43810	6981.92	33277	46.8
新乡市	2011	xinxiang	410700	河南省	中部地区	741.109	26198	5605	17988.4	42.89
新乡市	2012	xinxiang	410700	河南省	中部地区	646.875	28598	3484.08	20159	44.69
新乡市	2013	xinxiang	410700	河南省	中部地区	947.809	28258	3756.33	22105	46.07
新乡市	2014	xinxiang	410700	河南省	中部地区	975.164	33699	3978	23983	47.58
新乡市	2015	xinxiang	410700	河南省	中部地区	634.573	34340	4129.5	25349.1	49.03
新乡市	2016	xinxiang	410700	河南省	中部地区	582.665	37805	4319	26892.5	50.44
新乡市	2017	xinxiang	410700	河南省	中部地区	974.824	69375	7607	29070.8	51.96
新乡市	2018	xinxiang	410700	河南省	中部地区	2446.83	43700	7694	31309.5	53.41
新乡市	2019	xinxiang	410700	河南省	中部地区	2457.71	50277	6839.33	33626	54.91
焦作市	2011	jiaozuo	410800	河南省	中部地区	1010.04	40809	4694	18005.1	48.8
焦作市	2012	jiaozuo	410800	河南省	中部地区	1417.8	44029	3043.75	20136	50.72
焦作市	2013	jiaozuo	410800	河南省	中部地区	1663.27	46396	3442.42	22058	52.02
焦作市	2014	jiaozuo	410800	河南省	中部地区	1364.18	52421	3605	23977.2	53.23
焦作市	2015	jiaozuo	410800	河南省	中部地区	524.43	54590	3894.92	25235.7	54.85
焦作市	2016	jiaozuo	410800	河南省	中部地区	757.986	59183	4206	26876	56.45
焦作市	2017	jiaozuo	410800	河南省	中部地区	1660.5	50079	5855	29219.6	57.99
焦作市	2018	jiaozuo	410800	河南省	中部地区	2635	66328	5817	31499.2	59.42
焦作市	2019	jiaozuo	410800	河南省	中部地区	2256.11	76827	5579.92	33956	60.94
鹤壁市	2011	hebi	410600	河南省	中部地区	1046.52	31763	5091	17254.5	49.76
鹤壁市	2012	hebi	410600	河南省	中部地区	1714	34456	3398	19284	51.56
鹤壁市	2013	hebi	410600	河南省	中部地区	1947.39	37477	3118	21228	52.84
鹤壁市	2014	hebi	410600	河南省	中部地区	2319	42550	3451	23112.7	54.14
鹤壁市	2015	hebi	410600	河南省	中部地区	1255.44	44778	3717.5	24539.9	55.66
鹤壁市	2016	hebi	410600	河南省	中部地区	1155.58	47940	4205	26184.1	57.21
鹤壁市	2017	hebi	410600	河南省	中部地区	770.454	58502	6911	28519.7	58.76
鹤壁市	2018	hebi	410600	河南省	中部地区	2242.77	53063	7303	30687.5	60.07
鹤壁市	2019	hebi	410600	河南省	中部地区	2389.25	60672	6186.83	32835.6	61.31
许昌市	2011	xuchang	411000	河南省	中部地区	1151.11	36924	6066	17503	40.92
许昌市	2012	xuchang	411000	河南省	中部地区	783.478	39947	3413.42	19685	42.83
许昌市	2013	xuchang	411000	河南省	中部地区	1558.08	37626	3741.58	21717	44.21
许昌市	2014	xuchang	411000	河南省	中部地区	1303.96	48471	4137	23752.6	45.7
许昌市	2015	xuchang	411000	河南省	中部地区	846.127	50162	4292.25	25224.9	47.56
许昌市	2016	xuchang	411000	河南省	中部地区	912.418	54522	4472	27015.9	49.38
许昌市	2017	xuchang	411000	河南省	中部地区	2286.49	57640	7155	29444.6	51.06
许昌市	2018	xuchang	411000	河南省	中部地区	5487.57	63996	7052	31918.4	52.63
许昌市	2019	xuchang	411000	河南省	中部地区	3070.17	63996	6386.42	34376.1	54.13
漯河市	2011	luohe	411100	河南省	中部地区	954.386	29487	4254	16997.5	40.92
漯河市	2012	luohe	411100	河南省	中部地区	1340.72	31211	3049.83	19136	42.84
漯河市	2013	luohe	411100	河南省	中部地区	1771.5	31443	3429.5	21174	44.24
漯河市	2014	luohe	411100	河南省	中部地区	929.906	36671	3764	23281	45.7
漯河市	2015	luohe	411100	河南省	中部地区	1093.15	37987	3780.17	24754.6	47.54
漯河市	2016	luohe	411100	河南省	中部地区	976.2	41138	3890	26617.5	49.23
漯河市	2017	luohe	411100	河南省	中部地区	1063.53	44086	5814	28858.7	50.91
漯河市	2018	luohe	411100	河南省	中部地区	1884.5	46532	6199	31167.7	52.47
漯河市	2019	luohe	411100	河南省	中部地区	857.563	59190	5595.67	33505	53.97
三门峡市	2011	sanmenxia	411200	河南省	中部地区	974.248	46049	4161	17061.7	46
三门峡市	2012	sanmenxia	411200	河南省	中部地区	1078	50408	3353.42	19184	47.6
三门峡市	2013	sanmenxia	411200	河南省	中部地区	1070.27	52515	3535.92	20938	48.9
三门峡市	2014	sanmenxia	411200	河南省	中部地区	1032.24	55259	3751	22738.5	50.36
三门峡市	2015	sanmenxia	411200	河南省	中部地区	575.108	55681	3749.67	23824.6	51.61
三门峡市	2016	sanmenxia	411200	河南省	中部地区	573.548	58894	3765	25254.1	53.11
三门峡市	2017	sanmenxia	411200	河南省	中部地区	1603.07	64155	4893	27562.3	54.72
三门峡市	2018	sanmenxia	411200	河南省	中部地区	1286.59	67294	4893	29822.1	56.29
三门峡市	2019	sanmenxia	411200	河南省	中部地区	963.053	63473	4633.42	32178	57.7
南阳市	2011	nanyang	411300	河南省	中部地区	315.997	21590	4960	17289.3	34.85
南阳市	2012	nanyang	411300	河南省	中部地区	444.891	23086	3652.33	19544	36.81
南阳市	2013	nanyang	411300	河南省	中部地区	524.804	21343	3987.33	21653	38.27
南阳市	2014	nanyang	411300	河南省	中部地区	685.914	26651	4288	23711	39.56
南阳市	2015	nanyang	411300	河南省	中部地区	543.781	28653	4338.83	25140	41.3
南阳市	2016	nanyang	411300	河南省	中部地区	651.805	31010	4506	26898.1	42.97
南阳市	2017	nanyang	411300	河南省	中部地区	493.514	40189	8261	29128	44.67
南阳市	2018	nanyang	411300	河南省	中部地区	1355.74	35519	9290	31312.6	46.23
南阳市	2019	nanyang	411300	河南省	中部地区	1953.47	38064	7610	33442	47.73
商丘市	2011	shangqiu	411400	河南省	中部地区	636.011	17779	4691	16151.3	31.54
商丘市	2012	shangqiu	411400	河南省	中部地区	591.826	19029	3450.42	18312	33.49
商丘市	2013	shangqiu	411400	河南省	中部地区	879.959	16312	3909.58	20214	35.02
商丘市	2014	shangqiu	411400	河南省	中部地区	539.082	23359	4170	22273.8	36.49
商丘市	2015	shangqiu	411400	河南省	中部地区	473.208	24940	3827	23571.5	38.23
商丘市	2016	shangqiu	411400	河南省	中部地区	510.173	27332	3740	25217.3	40
商丘市	2017	shangqiu	411400	河南省	中部地区	900.067	26550	6402	27595.3	41.71
商丘市	2018	shangqiu	411400	河南省	中部地区	2379.13	32673	6518	29995.8	43.3
商丘市	2019	shangqiu	411400	河南省	中部地区	2014.66	39719	5705.75	32335	44.83
信阳市	2011	xinyang	411500	河南省	中部地区	435.191	20603	5420	15270.6	36.25
信阳市	2012	xinyang	411500	河南省	中部地区	365.023	22347	3192.92	17256	38.19
信阳市	2013	xinyang	411500	河南省	中部地区	513.091	18386	3494.75	19150	39.67
信阳市	2014	xinyang	411500	河南省	中部地区	495.005	27490	3888	21060.4	41.08
信阳市	2015	xinyang	411500	河南省	中部地区	335.265	30157	4167.67	22433.8	42.77
信阳市	2016	xinyang	411500	河南省	中部地区	307.481	31733	4453	23959.3	44.42
信阳市	2017	xinyang	411500	河南省	中部地区	477.038	41472	7308	26060.5	46.05
信阳市	2018	xinyang	411500	河南省	中部地区	1434.06	36941	7519	28276.2	47.6
信阳市	2019	xinyang	411500	河南省	中部地区	2437.09	42641	6356.92	30425	48.98
周口市	2011	zhoukou	411600	河南省	中部地区	208.388	15734	4062	14583.5	31.5
周口市	2012	zhoukou	411600	河南省	中部地区	537.855	17734	2936.17	16503	33.44
周口市	2013	zhoukou	411600	河南省	中部地区	447.837	15832	3043.64	18046	34.78
周口市	2014	zhoukou	411600	河南省	中部地区	387.116	22651	3126	19742.4	36.19
周口市	2015	zhoukou	411600	河南省	中部地区	193.153	23728	2979.92	21019	37.85
周口市	2016	zhoukou	411600	河南省	中部地区	207.914	25682	3278	22471	39.51
周口市	2017	zhoukou	411600	河南省	中部地区	397.056	33019	5749	24313	41.22
周口市	2018	zhoukou	411600	河南省	中部地区	1465.84	30817	5715	26403.9	42.82
周口市	2019	zhoukou	411600	河南省	中部地区	1815.84	36891	5194	28437	44.36
驻马店市	2011	zhumadian	411700	河南省	中部地区	584.386	17396	4778	15795.3	31.54
驻马店市	2012	zhumadian	411700	河南省	中部地区	623.657	19592	3114.17	17671	33.44
驻马店市	2013	zhumadian	411700	河南省	中部地区	752.111	17210	3384.42	19431	34.89
驻马店市	2014	zhumadian	411700	河南省	中部地区	523.936	24461	3858	21320.4	36.38
驻马店市	2015	zhumadian	411700	河南省	中部地区	535.617	27001	4033.33	22608.3	38.05
驻马店市	2016	zhumadian	411700	河南省	中部地区	556.688	28305	4187	24158.1	39.8
驻马店市	2017	zhumadian	411700	河南省	中部地区	1032.15	37230	6650	26339.5	41.52
驻马店市	2018	zhumadian	411700	河南省	中部地区	2096.07	33770	6799	28419.8	43.1
驻马店市	2019	zhumadian	411700	河南省	中部地区	2464.8	38943	5491.75	30409	44.63
黄石市	2011	huang	420200	湖北省	中部地区	1576.52	38074	5350	17003	58.95
黄石市	2012	huang	420200	湖北省	中部地区	1067.98	42703	4066.67	19417	60.09
黄石市	2013	huang	420200	湖北省	中部地区	4875.23	43589	4384.42	21330	60.4
黄石市	2014	huang	420200	湖北省	中部地区	1300.48	49796	4733	25208	60.88
黄石市	2015	huang	420200	湖北省	中部地区	1849.3	50053	4482.42	27536	61.3
黄石市	2016	huang	420200	湖北省	中部地区	1526.27	53033	4723	29906	61.9
黄石市	2017	huang	420200	湖北省	中部地区	2586.04	79778	7036	32535	62.89
黄石市	2018	huang	420200	湖北省	中部地区	2300.93	64249	6813	35327	63.29
黄石市	2019	huang	420200	湖北省	中部地区	2034.77	71511	6155.92	38725	64
十堰市	2011	shiyan	420300	湖北省	中部地区	831.196	25427	5063	14172	48.4
十堰市	2012	shiyan	420300	湖北省	中部地区	1109.18	28471	5270.83	16011	50.1
十堰市	2013	shiyan	420300	湖北省	中部地区	1370.57	31141	5363.33	17694	50.5
十堰市	2014	shiyan	420300	湖北省	中部地区	1714.69	35604	5026	22143	51.5
十堰市	2015	shiyan	420300	湖北省	中部地区	1109.63	38431	4783.08	24057	52.9
十堰市	2016	shiyan	420300	湖北省	中部地区	1026.4	42083	4781	26030	54.1
十堰市	2017	shiyan	420300	湖北省	中部地区	810.509	77898	5931	28518	55.1
十堰市	2018	shiyan	420300	湖北省	中部地区	1010.11	51226	6454	30771	55.91
十堰市	2019	shiyan	420300	湖北省	中部地区	1113.79	59163	5880.17	33577	56.5
荆州市	2011	jingzhou	421000	湖北省	中部地区	838.788	18288	5965	14947	44.4
荆州市	2012	jingzhou	421000	湖北省	中部地区	645.12	20912	3923.75	17010	46.8
荆州市	2013	jingzhou	421000	湖北省	中部地区	1342.11	20196	4293.5	18706	47.9
荆州市	2014	jingzhou	421000	湖北省	中部地区	933.651	25774	4342	23128	49.5
荆州市	2015	jingzhou	421000	湖北省	中部地区	1190.81	27875	4285.42	25382	51.2
荆州市	2016	jingzhou	421000	湖北省	中部地区	1508.34	30305	4606	27666	53.1
荆州市	2017	jingzhou	421000	湖北省	中部地区	1670.88	51923	6896	29973	54.7
荆州市	2018	jingzhou	421000	湖北省	中部地区	1289.53	37247	6897	32590	55.81
荆州市	2019	jingzhou	421000	湖北省	中部地区	1188.32	45097	6529.5	35910	56.41
宜昌市	2011	yichang	420500	湖北省	中部地区	1258.09	52673	5359	16451	51.9
宜昌市	2012	yichang	420500	湖北省	中部地区	2249.52	61517	5679.58	18775	53.59
宜昌市	2013	yichang	420500	湖北省	中部地区	3854.73	70452	6051.75	20934	54.75
宜昌市	2014	yichang	420500	湖北省	中部地区	2332.99	76369	6035	25025	55.95
宜昌市	2015	yichang	420500	湖北省	中部地区	4900.99	82360	5904.08	27275	57.15
宜昌市	2016	yichang	420500	湖北省	中部地区	3519.76	89978	6037	29735	58.46
宜昌市	2017	yichang	420500	湖北省	中部地区	3667.72	112313	6862	32316	59.86
宜昌市	2018	yichang	420500	湖北省	中部地区	5454.72	98269	8893	35011	60.86
宜昌市	2019	yichang	420500	湖北省	中部地区	3534.49	107830	8420.08	38463	61.76
襄阳市	2011	xiangyang	420600	湖北省	中部地区	1008.54	38671	5347.12	16845	51.99
襄阳市	2012	xiangyang	420600	湖北省	中部地区	1566.63	45167	5667	17532	53.68
襄阳市	2013	xiangyang	420600	湖北省	中部地区	2214.54	47294	6038.34	19329	54.82
襄阳市	2014	xiangyang	420600	湖北省	中部地区	2138.62	55924	6021.63	24113	56.01
襄阳市	2015	xiangyang	420600	湖北省	中部地区	1340.7	60319	5891	26282.1	57.3
襄阳市	2016	xiangyang	420600	湖北省	中部地区	781.428	65663	6260	28794	58.5
襄阳市	2017	xiangyang	420600	湖北省	中部地区	1982.57	88032	7941	31316	59.7
襄阳市	2018	xiangyang	420600	湖北省	中部地区	3648.77	76125	8618	33947	60.8
襄阳市	2019	xiangyang	420600	湖北省	中部地区	4371.18	84815	9047	37297	61.7
鄂州市	2011	dongzhou	420700	湖北省	中部地区	1519.92	46756	5004	17008	60.381
鄂州市	2012	dongzhou	420700	湖北省	中部地区	3488.42	53192	3476.64	19307	62.088
鄂州市	2013	dongzhou	420700	湖北省	中部地区	2855.73	57358	3549.58	20878	62.819
鄂州市	2014	dongzhou	420700	湖北省	中部地区	1620.7	64851	3973	22763	63.581
鄂州市	2015	dongzhou	420700	湖北省	中部地区	5023.5	68921	3436.75	24774	64.304
鄂州市	2016	dongzhou	420700	湖北省	中部地区	1280.92	74983	3528	26986	64.904
鄂州市	2017	dongzhou	420700	湖北省	中部地区	1623.54	84452	6448	29399	65.41
鄂州市	2018	dongzhou	420700	湖北省	中部地区	1686.2	93317	6908	31742	65.909
鄂州市	2019	dongzhou	420700	湖北省	中部地区	3356.95	106678	6719	34541	66.3
荆门市	2011	jingmen	420800	湖北省	中部地区	1388.92	32765	3983	15526	48.18
荆门市	2012	jingmen	420800	湖北省	中部地区	1767.01	37649	2915.42	17678	50.01
荆门市	2013	jingmen	420800	湖北省	中部地区	1315.96	39954	3151	19820	51.19
荆门市	2014	jingmen	420800	湖北省	中部地区	1927.19	45378	3165	24627	52.76
荆门市	2015	jingmen	420800	湖北省	中部地区	1685.02	48000	3307.67	26731	54.21
荆门市	2016	jingmen	420800	湖北省	中部地区	2409.27	52470	3462	28920	56.01
荆门市	2017	jingmen	420800	湖北省	中部地区	2664.94	82014	5052	31317	57.91
荆门市	2018	jingmen	420800	湖北省	中部地区	3184.82	63742	5023	33779	59.21
荆门市	2019	jingmen	420800	湖北省	中部地区	2937.57	70203	4973.08	36805	60.1
孝感市	2011	xiaogan	420900	湖北省	中部地区	947.593	19880	2961	15888	47.99
孝感市	2012	xiaogan	420900	湖北省	中部地区	879.84	20934	3204.67	18091	49.63
孝感市	2013	xiaogan	420900	湖北省	中部地区	1421.82	23509	3463.08	19819	51.03
孝感市	2014	xiaogan	420900	湖北省	中部地区	1489.77	27891	3791	23491	52.25
孝感市	2015	xiaogan	420900	湖北省	中部地区	1272.43	29924	4021.83	25753	53.6
孝感市	2016	xiaogan	420900	湖北省	中部地区	786.979	32236	4275	27939	54.92
孝感市	2017	xiaogan	420900	湖北省	中部地区	1146.7	34067	5020	30264	56.37
孝感市	2018	xiaogan	420900	湖北省	中部地区	2184.72	38900	6040	32685	57.57
孝感市	2019	xiaogan	420900	湖北省	中部地区	1974.41	46772	6009.92	35695	58.3
黄冈市	2011	huanggang	421100	湖北省	中部地区	445.556	16908	4069	14731	35.7
黄冈市	2012	huanggang	421100	湖北省	中部地区	558.646	19220	2970.92	16765	39.4
黄冈市	2013	huanggang	421100	湖北省	中部地区	931.127	17767	3184.08	18432	40.9
黄冈市	2014	huanggang	421100	湖北省	中部地区	959.383	23128	3521	20729	42.1
黄冈市	2015	huanggang	421100	湖北省	中部地区	660.523	25262	3432.17	22620	43.32
黄冈市	2016	huanggang	421100	湖北省	中部地区	653.518	27373	3533	24796	44.52
黄冈市	2017	huanggang	421100	湖北省	中部地区	670.908	56950	6208	26884	45.92
黄冈市	2018	huanggang	421100	湖北省	中部地区	629.577	32124	6698	28978	47.22
黄冈市	2019	huanggang	421100	湖北省	中部地区	683.758	36685	5689.58	31812	47.12
咸宁市	2011	xianning	421200	湖北省	中部地区	1507.73	26448	2455.28	14875	45.4134
咸宁市	2012	xianning	421200	湖北省	中部地区	1492.27	30791	2602.16	16913	46.45
咸宁市	2013	xianning	421200	湖北省	中部地区	1620.46	28974	2772.67	18581	47.5
咸宁市	2014	xianning	421200	湖北省	中部地区	1785.32	38770	2765	21591	48.68
咸宁市	2015	xianning	421200	湖北省	中部地区	1064.79	41234	2875	23505	49.95
咸宁市	2016	xianning	421200	湖北省	中部地区	657.674	44027	2886	25839	51.2
咸宁市	2017	xianning	421200	湖北省	中部地区	967.013	53676	3087	28053	52.5
咸宁市	2018	xianning	421200	湖北省	中部地区	1191.56	53655	4011	30337	53.7
咸宁市	2019	xianning	421200	湖北省	中部地区	1297.06	62650	4421	33191	54.4
随州市	2011	suizhou	421300	湖北省	中部地区	824.024	23914	4094	15870	40.324
随州市	2012	suizhou	421300	湖北省	中部地区	972.249	27163	3314.92	19164	43.249
随州市	2013	suizhou	421300	湖北省	中部地区	1361.9	25657	3498.67	19806	44.998
随州市	2014	suizhou	421300	湖北省	中部地区	1122.61	33156	3618	20959	46.524
随州市	2015	suizhou	421300	湖北省	中部地区	402.452	35900	3669.42	22791	47.882
随州市	2016	suizhou	421300	湖北省	中部地区	534.439	38801	3687	24799	49.232
随州市	2017	suizhou	421300	湖北省	中部地区	559.263	68664	5514	26959	50.821
随州市	2018	suizhou	421300	湖北省	中部地区	500.521	45681	5394	29237	52.123
随州市	2019	suizhou	421300	湖北省	中部地区	791.925	52380	5469.17	31961	52.9
株洲市	2011	zhuzhou	430200	湖南省	中部地区	1385.5	40431	4268	22633	57.48
株洲市	2012	zhuzhou	430200	湖南省	中部地区	736.164	45235	4174.83	25916	59.1
株洲市	2013	zhuzhou	430200	湖南省	中部地区	1971.31	48736	4343.83	28698	60.12
株洲市	2014	zhuzhou	430200	湖南省	中部地区	1515.6	54741	4389	31338.5	61
株洲市	2015	zhuzhou	430200	湖南省	中部地区	1331.59	58661	4277.67	33977	62.1
株洲市	2016	zhuzhou	430200	湖南省	中部地区	2358.36	62081	4278	36828.1	64.09
株洲市	2017	zhuzhou	430200	湖南省	中部地区	2410.01	92387	4963	39786.6	65.67
株洲市	2018	zhuzhou	430200	湖南省	中部地区	6352.08	65442	6107	42867	67.15
株洲市	2019	zhuzhou	430200	湖南省	中部地区	6347.69	74618	6308.75	46553	67.91
湘潭市	2011	xiangtan	430300	湖南省	中部地区	2540.98	40753	3268	20614	52.08
湘潭市	2012	xiangtan	430300	湖南省	中部地区	2069.09	46249	3331.67	23549	54.02
湘潭市	2013	xiangtan	430300	湖南省	中部地区	1806.63	49761	3441.58	24810	55.1
湘潭市	2014	xiangtan	430300	湖南省	中部地区	1517.25	55968	3575	27067.5	56.55
湘潭市	2015	xiangtan	430300	湖南省	中部地区	876.123	60430	3671.92	29237	58.28
湘潭市	2016	xiangtan	430300	湖南省	中部地区	1127.89	65946	3892	31607.1	60.25
湘潭市	2017	xiangtan	430300	湖南省	中部地区	1935.09	114821	4518	34167.3	62
湘潭市	2018	xiangtan	430300	湖南省	中部地区	3876.73	75609	5198	36866	62.88
湘潭市	2019	xiangtan	430300	湖南省	中部地区	3892.5	78575	5570.75	39890	63.81
衡阳市	2011	hengyang	430400	湖南省	中部地区	795.681	24231	2736	17866	46.99
衡阳市	2012	hengyang	430400	湖南省	中部地区	649.747	27258	3167.75	20380	47.9
衡阳市	2013	hengyang	430400	湖南省	中部地区	1074.97	27601	3159.67	22297	48.1
衡阳市	2014	hengyang	430400	湖南省	中部地区	1437.02	32934	3299	24370.2	48.52
衡阳市	2015	hengyang	430400	湖南省	中部地区	2216.47	35538	3381.58	26515	49.2
衡阳市	2016	hengyang	430400	湖南省	中部地区	3092.8	39020	3687	28848.1	51.07
衡阳市	2017	hengyang	430400	湖南省	中部地区	2863.19	75572	4202	31300.1	52.46
衡阳市	2018	hengyang	430400	湖南省	中部地区	3209.29	42163	5508	33741	53.61
衡阳市	2019	hengyang	430400	湖南省	中部地区	3710.63	46379	5486.42	36542	54.93
邵阳市	2011	shaoyang	430500	湖南省	中部地区	397.473	12797	3066	13584	34.13
邵阳市	2012	shaoyang	430500	湖南省	中部地区	464.056	14406	3264.08	15457	36.06
邵阳市	2013	shaoyang	430500	湖南省	中部地区	520.532	13986	3458.25	17647	38.04
邵阳市	2014	shaoyang	430500	湖南省	中部地区	547.388	17498	3487	19340.6	39.92
邵阳市	2015	shaoyang	430500	湖南省	中部地区	1931.24	19156	3495.42	21070	41.95
邵阳市	2016	shaoyang	430500	湖南省	中部地区	378.717	20987	3712	22996.3	43.99
邵阳市	2017	shaoyang	430500	湖南省	中部地区	393.669	44464	3990	25029.2	45.89
邵阳市	2018	shaoyang	430500	湖南省	中部地区	1332.36	24178	4540	27167	47.49
邵阳市	2019	shaoyang	430500	湖南省	中部地区	1793.97	29339	4946.42	29503	48.78
岳阳市	2011	yueyang	430600	湖南省	中部地区	535.112	34629	3394	19680	47.81
岳阳市	2012	yueyang	430600	湖南省	中部地区	692.955	39968	3577.75	22111	49.3
岳阳市	2013	yueyang	430600	湖南省	中部地区	1135.93	43491	4082.08	21192.6	50.82
岳阳市	2014	yueyang	430600	湖南省	中部地区	923.679	47862	4222	23121.1	52.29
岳阳市	2015	yueyang	430600	湖南省	中部地区	1444.81	51429	4244	25202	54.01
岳阳市	2016	yueyang	430600	湖南省	中部地区	953.352	54832	4568	27546.3	55.62
岳阳市	2017	yueyang	430600	湖南省	中部地区	2034.62	99537	5885	30009.3	57.21
岳阳市	2018	yueyang	430600	湖南省	中部地区	4709.42	59165	7079	32425	58
岳阳市	2019	yueyang	430600	湖南省	中部地区	4582.05	65357	7016.25	35116	59.2
常德市	2011	changde	430700	湖南省	中部地区	912.715	31644	4126	17567	40.1
常德市	2012	changde	430700	湖南省	中部地区	863.075	35475	4307.92	19858	42.95
常德市	2013	changde	430700	湖南省	中部地区	1396.41	37314	4560.42	20766	44.38
常德市	2014	changde	430700	湖南省	中部地区	1111.25	43215	4593	22634.4	45.89
常德市	2015	changde	430700	湖南省	中部地区	1187.91	46408	4566.67	24513	47.59
常德市	2016	changde	430700	湖南省	中部地区	1619.13	50543	4652	26532	49.55
常德市	2017	changde	430700	湖南省	中部地区	2364.22	102869	5433	28735.3	51.63
常德市	2018	changde	430700	湖南省	中部地区	6931.95	175257	6649	31126	53.14
常德市	2019	changde	430700	湖南省	中部地区	12865.7	187113	6523.17	33896	54.45
张家界市	2011	zhangjiajie	430800	湖南省	中部地区	681.91	20082	3070	14098	39.15
张家界市	2012	zhangjiajie	430800	湖南省	中部地区	1003.23	22658	3084.4	15641	41.1
张家界市	2013	zhangjiajie	430800	湖南省	中部地区	1145.05	21383	3252.75	16579.6	42.23
张家界市	2014	zhangjiajie	430800	湖南省	中部地区	787.58	27051	3454	18055.2	43.32
张家界市	2015	zhangjiajie	430800	湖南省	中部地区	446.877	29425	3547.67	19473	44.61
张家界市	2016	zhangjiajie	430800	湖南省	中部地区	1442.65	32300	3760	21030.2	46.06
张家界市	2017	zhangjiajie	430800	湖南省	中部地区	1017.88	53109	5194	22944.1	48.02
张家界市	2018	zhangjiajie	430800	湖南省	中部地区	730.295	37719	6386	24825	49.2
张家界市	2019	zhangjiajie	430800	湖南省	中部地区	934.173	35767	6813.58	26811	50.48
益阳市	2011	yiyang	430900	湖南省	中部地区	471.291	20496	2559	17328	41.1
益阳市	2012	yiyang	430900	湖南省	中部地区	746.526	23572	2736.92	19765	42.15
益阳市	2013	yiyang	430900	湖南省	中部地区	903.323	23399	3030.08	18928	43.31
益阳市	2014	yiyang	430900	湖南省	中部地区	841.795	28596	3076	20688.1	44.76
益阳市	2015	yiyang	430900	湖南省	中部地区	864.782	30776	3127.5	22571	46.39
益阳市	2016	yiyang	430900	湖南省	中部地区	879.476	33772	3408	24745	47.87
益阳市	2017	yiyang	430900	湖南省	中部地区	1119.24	53126	4134	26933.6	50.12
益阳市	2018	yiyang	430900	湖南省	中部地区	1453.48	39937	5483	29123	51.63
益阳市	2019	yiyang	430900	湖南省	中部地区	1467.27	40578	5812.08	31570	52.93
永州市	2011	yongzhou	431100	湖南省	中部地区	587.94	18168	2300	17193	37.94
永州市	2012	yongzhou	431100	湖南省	中部地区	359.388	20239	2577.42	19671	39.87
永州市	2013	yongzhou	431100	湖南省	中部地区	621.857	18868	2754.92	18526	41.26
永州市	2014	yongzhou	431100	湖南省	中部地区	768.568	24295	3046	20175.2	42.55
永州市	2015	yongzhou	431100	湖南省	中部地区	1400.11	26222	3199.08	21938	44.25
永州市	2016	yongzhou	431100	湖南省	中部地区	1203.19	28744	3536	24025.6	46.3
永州市	2017	yongzhou	431100	湖南省	中部地区	834.935	42534	4190	26190.3	48.25
永州市	2018	yongzhou	431100	湖南省	中部地区	1801.97	33035	5389	28470	49.69
永州市	2019	yongzhou	431100	湖南省	中部地区	2777.19	37013	6148.08	31089	50.9
郴州市	2011	chenzhou	431000	湖南省	中部地区	1064.91	29305	3385	17606	43.3
郴州市	2012	chenzhou	431000	湖南省	中部地区	1024.23	32848	3472.67	20016	45.28
郴州市	2013	chenzhou	431000	湖南省	中部地区	1407.83	32920	3600.08	21634	47.03
郴州市	2014	chenzhou	431000	湖南省	中部地区	1089.3	39999	3704	23620.8	48.5
郴州市	2015	chenzhou	431000	湖南省	中部地区	836.901	42682	3724	25534	50.34
郴州市	2016	chenzhou	431000	湖南省	中部地区	458.839	46691	3736	27729.9	52.25
郴州市	2017	chenzhou	431000	湖南省	中部地区	590.48	79721	4299	30005.3	53.8
郴州市	2018	chenzhou	431000	湖南省	中部地区	1468.53	50482	5581	32406	54.88
郴州市	2019	chenzhou	431000	湖南省	中部地区	3063.82	50760	5853.83	35160	56.04
娄底市	2011	loudi	431300	湖南省	中部地区	427.276	22362	2756	16892	37.5
娄底市	2012	loudi	431300	湖南省	中部地区	599.139	26367	3044.75	19194	39.23
娄底市	2013	loudi	431300	湖南省	中部地区	1027.28	25471	3235.83	18680	40.96
娄底市	2014	loudi	431300	湖南省	中部地区	1007.59	31509	3270	20324.3	42.26
娄底市	2015	loudi	431300	湖南省	中部地区	819.837	33444	3245.08	21838	43.77
娄底市	2016	loudi	431300	湖南省	中部地区	198.093	36058	3382	23668.9	45.29
娄底市	2017	loudi	431300	湖南省	中部地区	461.089	74886	3799	25634.3	47.31
娄底市	2018	loudi	431300	湖南省	中部地区	896.427	39249	4519	27916.2	48.11
娄底市	2019	loudi	431300	湖南省	中部地区	1332.78	41675	5381.58	30512	49.25
怀化市	2011	huaihua	431200	湖南省	中部地区	1108.03	17816	2783	13824	37.69
怀化市	2012	huaihua	431200	湖南省	中部地区	1137.16	21018	3043.83	15666	39.01
怀化市	2013	huaihua	431200	湖南省	中部地区	143.315	21702	3300	17632	40.44
怀化市	2014	huaihua	431200	湖南省	中部地区	1343.12	24368	3441	19204.7	41.3
怀化市	2015	huaihua	431200	湖南省	中部地区	808.007	26060	3464.25	20693	42.75
怀化市	2016	huaihua	431200	湖南省	中部地区	940.264	28515	3751	22553.6	44.28
怀化市	2017	huaihua	431200	湖南省	中部地区	957.886	56464	4392	24498	46.15
怀化市	2018	huaihua	431200	湖南省	中部地区	930.889	30449	5330	26703	47.75
怀化市	2019	huaihua	431200	湖南省	中部地区	907.549	32453	5640.92	29107	49.03
深圳市	2011	shen圳	440300	广东省	东部地区	1634.06	110421	19457	36505	100
深圳市	2012	shen圳	440300	广东省	东部地区	3391.72	123247	19518.4	40742	100
深圳市	2013	shen圳	440300	广东省	东部地区	17664.5	467749	23260.8	44653.1	100
深圳市	2014	shen圳	440300	广东省	东部地区	20430.6	149495	27339	40948	100
深圳市	2015	shen圳	440300	广东省	东部地区	18590.3	157985	34802.8	44633.3	100
深圳市	2016	shen圳	440300	广东省	东部地区	27017.9	167411	48089	48695	100
深圳市	2017	shen圳	440300	广东省	东部地区	23925.8	184068	50736	52938	99.74
深圳市	2018	shen圳	440300	广东省	东部地区	15334.5	189568	57153	57543.6	99.75
深圳市	2019	shen圳	440300	广东省	东部地区	10654.4	203489	63380.8	62522	99.52
珠海市	2011	zhuhai	440400	广东省	东部地区	7497.88	89794	10483	28730.7	87.8
珠海市	2012	zhuhai	440400	广东省	东部地区	11364.7	95471	9966.58	32978	87.82
珠海市	2013	zhuhai	440400	广东省	东部地区	30926	152512	11278.2	36375	87.9
珠海市	2014	zhuhai	440400	广东省	东部地区	21429.9	116537	12533	35287.3	87.87
珠海市	2015	zhuhai	440400	广东省	东部地区	17906.2	124706	14000.8	38322	88.07
珠海市	2016	zhuhai	440400	广东省	东部地区	21523.2	134546	18951	42537.4	88.8
珠海市	2017	zhuhai	440400	广东省	东部地区	33064.4	155502	22065	46826.4	89.37
珠海市	2018	zhuhai	440400	广东省	东部地区	33817	159428	23394	50713	90.08
珠海市	2019	zhuhai	440400	广东省	东部地区	36682.3	175533	23430.7	55219	90.72
汕头市	2011	shantou	440500	广东省	东部地区	583.311	23596	5610	17473.9	69.34
汕头市	2012	shantou	440500	广东省	东部地区	282.817	26231	6096.17	20024	69.5
汕头市	2013	shantou	440500	广东省	东部地区	907.576	28998	6724	22206.1	69.79
汕头市	2014	shantou	440500	广东省	东部地区	1703.38	31201	7088	21445.9	69.85
汕头市	2015	shantou	440500	广东省	东部地区	1324.2	33732	7165.92	23260.1	70.22
汕头市	2016	shantou	440500	广东省	东部地区	2003.78	37390	7454	25120.9	70.3
汕头市	2017	shantou	440500	广东省	东部地区	1195.38	42152	8256	27175.1	70.39
汕头市	2018	shantou	440500	广东省	东部地区	1947.59	44672	9669	29077	70.41
汕头市	2019	shantou	440500	广东省	东部地区	1383.94	47669	10366.4	31416	70.44
佛山市	2011	foshan	440600	广东省	东部地区	6314.16	91202	7966	30718	94.86
佛山市	2012	foshan	440600	广东省	东部地区	10257.6	91259	7510	34580	94.87
佛山市	2013	foshan	440600	广东省	东部地区	14438.9	183512	7984.42	38037.7	94.88
佛山市	2014	foshan	440600	广东省	东部地区	10320.5	101617	7803	36554.7	94.89
佛山市	2015	foshan	440600	广东省	东部地区	9618.81	108299	7737.67	39756.9	94.94
佛山市	2016	foshan	440600	广东省	东部地区	12760.3	115891	8688	43120.3	94.95
佛山市	2017	foshan	440600	广东省	东部地区	22002.3	124324	12423	46848.5	94.96
佛山市	2018	foshan	440600	广东省	东部地区	22147	127691	12881	50737	94.98
佛山市	2019	foshan	440600	广东省	东部地区	16913.2	133850	12912.2	55233	95
韶关市	2011	shaoguan	440200	广东省	东部地区	801.16	28760	4343	20328.8	52.77
韶关市	2012	shaoguan	440200	广东省	东部地区	676.712	31702	4493	23184	53.3
韶关市	2013	shaoguan	440200	广东省	东部地区	2129.54	30795	4760.17	25594.7	53.73
韶关市	2014	shaoguan	440200	广东省	东部地区	925.859	38386	4782	21583.3	53.8
韶关市	2015	shaoguan	440200	广东省	东部地区	920.365	39380	4645	23504.2	54.29
韶关市	2016	shaoguan	440200	广东省	东部地区	656.87	41388	4726	25854.6	54.79
韶关市	2017	shaoguan	440200	广东省	东部地区	1003.49	61271	5123	28305.9	55.49
韶关市	2018	shaoguan	440200	广东省	东部地区	1200.61	44971	5677	30287	56.49
韶关市	2019	shaoguan	440200	广东省	东部地区	1358.75	43743	5859.5	32634	57.39
河源市	2011	heyuan	441600	广东省	东部地区	433.251	19505	3712	14737	40.18
河源市	2012	heyuan	441600	广东省	东部地区	443.741	20536	3995.67	16520	40.46
河源市	2013	heyuan	441600	广东省	东部地区	991.298	18846	4506.75	18436.1	40.65
河源市	2014	heyuan	441600	广东省	东部地区	800.654	25208	4542	18246	41.26
河源市	2015	heyuan	441600	广东省	东部地区	401.469	26401	4448.25	20015.8	42.15
河源市	2016	heyuan	441600	广东省	东部地区	925.577	29205	4639	21817.3	43.04
河源市	2017	heyuan	441600	广东省	东部地区	900.2	77614	5807	23779.6	43.94
河源市	2018	heyuan	441600	广东省	东部地区	455.197	32530	6671	25492	45.25
河源市	2019	heyuan	441600	广东省	东部地区	694.251	34842	6845.08	27128.5	46.5
梅州市	2011	meizhou	441400	广东省	东部地区	538.069	16623	3707	16761.1	43.27
梅州市	2012	meizhou	441400	广东省	东部地区	411.107	17425	3607	18699	43.57
梅州市	2013	meizhou	441400	广东省	东部地区	793.814	15238	4247.42	20737.4	46
梅州市	2014	meizhou	441400	广东省	东部地区	949.41	20529	4539	19845.6	46.9
梅州市	2015	meizhou	441400	广东省	东部地区	1326.85	22155	4407.92	21810.3	47.79
梅州市	2016	meizhou	441400	广东省	东部地区	894.452	24032	4818	23642.4	48.59
梅州市	2017	meizhou	441400	广东省	东部地区	1802.78	43445	6171	25694.6	49.49
梅州市	2018	meizhou	441400	广东省	东部地区	1080.81	25367	7223	27385	50.49
梅州市	2019	meizhou	441400	广东省	东部地区	1532.6	27096	7067	29235	51.49
惠州市	2011	huizhou	441300	广东省	东部地区	2759.57	45331	5163	26608.9	62.19
惠州市	2012	huizhou	441300	广东省	东部地区	2707.76	50873	5318.25	29965	63.9
惠州市	2013	huizhou	441300	广东省	东部地区	2987.04	78086	5594.08	32991.5	66
惠州市	2014	huizhou	441300	广东省	东部地区	2227.27	63657	5736	27299.6	67
惠州市	2015	huizhou	441300	广东省	东部地区	2036.99	66231	5852.17	30056.9	68.15
惠州市	2016	huizhou	441300	广东省	东部地区	1743.26	71605	7367	33212.8	69.05
惠州市	2017	huizhou	441300	广东省	东部地区	4655.66	98163	9515	36608.3	69.55
惠州市	2018	huizhou	441300	广东省	东部地区	6861.66	85418	10548	39574	70.76
惠州市	2019	huizhou	441300	广东省	东部地区	9174.85	129816	10381	42999	72.12
汕尾市	2011	shanwei	441500	广东省	东部地区	138.578	18682	3675	15751.4	54.55
汕尾市	2012	shanwei	441500	广东省	东部地区	120.481	20608	3686.17	18422	54.6
汕尾市	2013	shanwei	441500	广东省	东部地区	252.081	19030	3698.25	20485.3	54.7
汕尾市	2014	shanwei	441500	广东省	东部地区	456.27	23928	4153	19036.2	54.7
汕尾市	2015	shanwei	441500	广东省	东部地区	446.272	25283	4399.08	20616.2	55.03
汕尾市	2016	shanwei	441500	广东省	东部地区	738.702	27351	4792	22389.2	55.08
汕尾市	2017	shanwei	441500	广东省	东部地区	3182.11	42515	6071	24085.5	55.06
汕尾市	2018	shanwei	441500	广东省	东部地区	2973.3	30825	7593	26012	55.15
汕尾市	2019	shanwei	441500	广东省	东部地区	998.185	35958	7397.83	28051	55.2
东莞市	2011	dongwan	441900	广东省	东部地区	7302.21	57470	6410	39512.7	88.6
东莞市	2012	dongwan	441900	广东省	东部地区	6101.7	58804	6627.83	42944	88.67
东莞市	2013	dongwan	441900	广东省	东部地区	11411.3	290477	7419.25	46594.5	88.75
东莞市	2014	dongwan	441900	广东省	东部地区	5529.84	70605	7856	36764	88.81
东莞市	2015	dongwan	441900	广东省	东部地区	9800.77	75616	8265.83	39793.4	88.82
东莞市	2016	dongwan	441900	广东省	东部地区	12979.7	82682	11431	43096.2	89.14
东莞市	2017	dongwan	441900	广东省	东部地区	10842.7	359341	14002	46739.1	89.86
东莞市	2018	dongwan	441900	广东省	东部地区	18543.5	98939	16325	50721	91.02
东莞市	2019	dongwan	441900	广东省	东部地区	19293.4	112507	15681.7	55156	92.1
中山市	2011	zhongshan	442000	广东省	东部地区	4328.23	70014	5363	27699.7	87.87
中山市	2012	zhongshan	442000	广东省	东部地区	3380.33	77527	5256.92	31130	87.92
中山市	2013	zhongshan	442000	广东省	东部地区	3722.79	171359	5529	34273.9	88
中山市	2014	zhongshan	442000	广东省	东部地区	1762.51	88682	5631	34303.9	88.07
中山市	2015	zhongshan	442000	广东省	东部地区	770.999	94030	5661.5	37254	88.12
中山市	2016	zhongshan	442000	广东省	东部地区	880.925	99471	7511	41612.8	88.2
中山市	2017	zhongshan	442000	广东省	东部地区	11512.4	201783	10609	45295.3	88.28
中山市	2018	zhongshan	442000	广东省	东部地区	8494.51	110585	12813	48804	88.35
中山市	2019	zhongshan	442000	广东省	东部地区	5737.42	92709	12071.5	52502	88.4
江门市	2011	jiangmen	440700	广东省	东部地区	1540.4	41063	4992	23923.6	62.78
江门市	2012	jiangmen	440700	广东省	东部地区	1384.24	42028	4694.67	27017	63.2
江门市	2013	jiangmen	440700	广东省	东部地区	1871.98	50895	5082.83	29772.3	64.1
江门市	2014	jiangmen	440700	广东省	东部地区	1956.88	46237	4999	24976.2	64.2
江门市	2015	jiangmen	440700	广东省	东部地区	1158.11	49608	4878.5	27116.7	64.84
江门市	2016	jiangmen	440700	广东省	东部地区	1811.99	53374	4993	29557.2	65.06
江门市	2017	jiangmen	440700	广东省	东部地区	4680.84	75461	6527	32477.8	65.81
江门市	2018	jiangmen	440700	广东省	东部地区	4316.62	63328	8318	35466	66.5
江门市	2019	jiangmen	440700	广东省	东部地区	2040.49	68194	8730.75	38595	66.71
阳江市	2011	yangjiang	441700	广东省	东部地区	1202.68	31490	3553	16878.2	46.97
阳江市	2012	yangjiang	441700	广东省	东部地区	1236.67	36096	3638.92	19120	48
阳江市	2013	yangjiang	441700	广东省	东部地区	762.984	36485	3954.17	21433.6	48.8
阳江市	2014	yangjiang	441700	广东省	东部地区	1152.01	46938	4147	21239.8	49.05
阳江市	2015	yangjiang	441700	广东省	东部地区	823.007	49894	4076.08	23087.7	49.91
阳江市	2016	yangjiang	441700	广东省	东部地区	957.041	50431	4175	25281	50.811
阳江市	2017	yangjiang	441700	广东省	东部地区	968.553	60119	4836	27568.1	51.61
阳江市	2018	yangjiang	441700	广东省	东部地区	1449.37	52969	5790	29360	52.61
阳江市	2019	yangjiang	441700	广东省	东部地区	1667.3	50412	6241.17	31256	53.61
湛江市	2011	zhanjiang	440800	广东省	东部地区	256.201	24163	5722	17583.6	37.26
湛江市	2012	zhanjiang	440800	广东省	东部地区	627.013	24531	5639.83	20227	38.3
湛江市	2013	zhanjiang	440800	广东省	东部地区	1309.38	25622	5867.42	22371.4	39.1
湛江市	2014	zhanjiang	440800	广东省	东部地区	548.744	31420	5785	21317.4	39.81
湛江市	2015	zhanjiang	440800	广东省	东部地区	658.22	32933	5636.92	23129.4	40.74
湛江市	2016	zhanjiang	440800	广东省	东部地区	413.175	35612	6169	24887.2	41.44
湛江市	2017	zhanjiang	440800	广东省	东部地区	894.8	75552	7285	27119.3	42.09
湛江市	2018	zhanjiang	440800	广东省	东部地区	1692.77	41107	9291	29046.3	43.01
湛江市	2019	zhanjiang	440800	广东省	东部地区	1105.92	41720	9475.25	31240.7	43.96
茂名市	2011	maoming	440900	广东省	东部地区	374.325	29811	4700	16113.4	35.92
茂名市	2012	maoming	440900	广东省	东部地区	154.512	32678	4985.08	18034	37.43
茂名市	2013	maoming	440900	广东省	东部地区	682.304	28498	5561	20035.9	38.33
茂名市	2014	maoming	440900	广东省	东部地区	818.06	38951	5945	19540.5	39.01
茂名市	2015	maoming	440900	广东省	东部地区	443.967	40324	5707.67	21396.8	40.02
茂名市	2016	maoming	440900	广东省	东部地区	865.591	43211	6137	23322.6	40.8
茂名市	2017	maoming	440900	广东省	东部地区	954.431	55130	6866	25315.4	41.9
茂名市	2018	maoming	440900	广东省	东部地区	1219.97	49406	7422	27163.4	43
茂名市	2019	maoming	440900	广东省	东部地区	1480.97	51119	7347.42	29405	44.81
肇庆市	2011	zhaoqing	441200	广东省	东部地区	720.637	33642	5367	19039.7	42.45
肇庆市	2012	zhaoqing	441200	广东省	东部地区	877.855	36864	4953.5	21754	42.62
肇庆市	2013	zhaoqing	441200	广东省	东部地区	1643.26	38606	5404.92	23929.8	43.82
肇庆市	2014	zhaoqing	441200	广东省	东部地区	1039.71	45795	5333	21725.8	44.01
肇庆市	2015	zhaoqing	441200	广东省	东部地区	699.828	48670	5272.17	23746.3	45.16
肇庆市	2016	zhaoqing	441200	广东省	东部地区	679.207	51178	5386	25907.2	46.08
肇庆市	2017	zhaoqing	441200	广东省	东部地区	4903.01	72007	6410	28276.1	46.78
肇庆市	2018	zhaoqing	441200	广东省	东部地区	1115.67	53267	7806	30679.6	47.76
肇庆市	2019	zhaoqing	441200	广东省	东部地区	1266	53936	7260.33	33260	48.63
清远市	2011	qingyuan	441800	广东省	东部地区	1578.65	26957	3748	17667.5	47.65
清远市	2012	qingyuan	441800	广东省	东部地区	615.382	27320	3724.83	19514	47.93
清远市	2013	qingyuan	441800	广东省	东部地区	1716.33	26660	3783.08	21367.6	48
清远市	2014	qingyuan	441800	广东省	东部地区	2052.51	31477	3910	21093.4	48.3
清远市	2015	qingyuan	441800	广东省	东部地区	1153.9	33392	4009.17	22907.4	49.07
清远市	2016	qingyuan	441800	广东省	东部地区	699.691	36136	4323	25266.9	50
清远市	2017	qingyuan	441800	广东省	东部地区	2586.59	49267	6747	27610	50.7
清远市	2018	qingyuan	441800	广东省	东部地区	544.739	40476	7593	29377	52
清远市	2019	qingyuan	441800	广东省	东部地区	1312.09	43770	7436.42	31597	53.5
潮州市	2011	chaozhou	445100	广东省	东部地区	16.7046	24169	3798	15664.3	63.15
潮州市	2012	chaozhou	445100	广东省	东部地区	657.539	26252	4313.08	17645	63.15
潮州市	2013	chaozhou	445100	广东省	东部地区	670.645	29226	4491.67	19674.2	63.15
潮州市	2014	chaozhou	445100	广东省	东部地区	1459.83	31302	4697	18854.7	63.41
潮州市	2015	chaozhou	445100	广东省	东部地区	829.033	33954	4715.08	20457.3	63.8
潮州市	2016	chaozhou	445100	广东省	东部地区	551.528	36956	5274	21787.1	64
潮州市	2017	chaozhou	445100	广东省	东部地区	548.928	45332	6055	22695	64.5
潮州市	2018	chaozhou	445100	广东省	东部地区	858.154	40219	7233	24170	65.3
潮州市	2019	chaozhou	445100	广东省	东部地区	1234.95	40664	7200.5	25828	65.8
揭阳市	2011	jieyang	445200	广东省	东部地区	349.554	20780	3927	16878.9	47.6
揭阳市	2012	jieyang	445200	广东省	东部地区	327.305	23532	4021.17	18901	49
揭阳市	2013	jieyang	445200	广东省	东部地区	442.339	23504	4612.83	20980.1	50.03
揭阳市	2014	jieyang	445200	广东省	东部地区	570.842	29600	4840	19635.2	50.53
揭阳市	2015	jieyang	445200	广东省	东部地区	295.665	31255	4998.67	21343.5	50.89
揭阳市	2016	jieyang	445200	广东省	东部地区	330.342	33027	5228	22944.2	51
揭阳市	2017	jieyang	445200	广东省	东部地区	1000.75	28277.2	5781	24099.7	51.08
揭阳市	2018	jieyang	445200	广东省	东部地区	1145.66	35358	6929	25425.2	51.18
揭阳市	2019	jieyang	445200	广东省	东部地区	957.818	34471	7079.83	26746	51.23
云浮市	2011	yunfu	445300	广东省	东部地区	430.67	20302	4214	16090.5	37.17
云浮市	2012	yunfu	445300	广东省	东部地区	860.41	22539	4238.64	18332	39.1
云浮市	2013	yunfu	445300	广东省	东部地区	1262.98	20769	4193.83	20440.3	39.34
云浮市	2014	yunfu	445300	广东省	东部地区	949.487	27252	3923	18678.6	39.47
云浮市	2015	yunfu	445300	广东省	东部地区	610.492	29078	3883.75	20154.2	40.23
云浮市	2016	yunfu	445300	广东省	东部地区	368.99	31502	4202	21887.5	40.96
云浮市	2017	yunfu	445300	广东省	东部地区	1457.77	63067	4795	23446	41.2
云浮市	2018	yunfu	445300	广东省	东部地区	1260.16	33747	5446	24947	42.24
云浮市	2019	yunfu	445300	广东省	东部地区	1067.39	36354	5450.42	26807	42.92
柳州市	2011	liuzhou	450200	广西壮族自治区	西部地区	1571.43	41832	5560	19615	56.59
柳州市	2012	liuzhou	450200	广西壮族自治区	西部地区	2729.72	47795	5651.08	22181	58.24
柳州市	2013	liuzhou	450200	广西壮族自治区	西部地区	3516.44	54034	6310.75	24355	59.53
柳州市	2014	liuzhou	450200	广西壮族自治区	西部地区	2534.97	57049	6779	26693	61.06
柳州市	2015	liuzhou	450200	广西壮族自治区	西部地区	2487.04	58869	6664.58	28722	62.11
柳州市	2016	liuzhou	450200	广西壮族自治区	西部地区	3726.28	62855	6859	30270	63.01
柳州市	2017	liuzhou	450200	广西壮族自治区	西部地区	4796.47	99703	7583	32661	64.01
柳州市	2018	liuzhou	450200	广西壮族自治区	西部地区	4138.44	75945	8572	34849	64.74
柳州市	2019	liuzhou	450200	广西壮族自治区	西部地区	2991.29	77056	9088	37358	65.42
桂林市	2011	guilin	450300	广西壮族自治区	西部地区	1220.64	23786	5331	19882	40.49
桂林市	2012	guilin	450300	广西壮族自治区	西部地区	631.646	30849	5680	22300	42.79
桂林市	2013	guilin	450300	广西壮族自治区	西部地区	1249.25	31761	6047.17	24552	44.15
桂林市	2014	guilin	450300	广西壮族自治区	西部地区	1190.32	37288	5911	26811	45.56
桂林市	2015	guilin	450300	广西壮族自治区	西部地区	1055.26	39329	5580.08	28768	46.62
桂林市	2016	guilin	450300	广西壮族自治区	西部地区	579.368	41216	5699	30124	47.61
桂林市	2017	guilin	450300	广西壮族自治区	西部地区	1183.49	51963	5974	32534	48.91
桂林市	2018	guilin	450300	广西壮族自治区	西部地区	1997.34	39507	6790	34649	50
桂林市	2019	guilin	450300	广西壮族自治区	西部地区	2804.35	41294	7158.08	37178	50.9
梧州市	2011	wuzhou	450400	广西壮族自治区	西部地区	1317.87	25394	3536	18239	44.78
梧州市	2012	wuzhou	450400	广西壮族自治区	西部地区	1123.25	28523	3825.5	20563	46.85
梧州市	2013	wuzhou	450400	广西壮族自治区	西部地区	843.004	29515	4207.5	22537	48.06
梧州市	2014	wuzhou	450400	广西壮族自治区	西部地区	547.581	31293	4189	24272	48.92
梧州市	2015	wuzhou	450400	广西壮族自治区	西部地区	251.576	36104	3826.58	25898	49.74
梧州市	2016	wuzhou	450400	广西壮族自治区	西部地区	392.495	39072	3900	27260	50.59
梧州市	2017	wuzhou	450400	广西壮族自治区	西部地区	547.927	76837	4186	29359	51.65
梧州市	2018	wuzhou	450400	广西壮族自治区	西部地区	3261.27	33774	4530	31209	52.58
梧州市	2019	wuzhou	450400	广西壮族自治区	西部地区	3629	32303	5052.25	33518	52.98
北海市	2011	beihai	450500	广西壮族自治区	西部地区	1254.11	32103	4723	18656	50.64
北海市	2012	beihai	450500	广西壮族自治区	西部地区	1287.37	40418	4413.75	21202	52.01
北海市	2013	beihai	450500	广西壮族自治区	西部地区	2021.68	43491	4623.58	23407	53.13
北海市	2014	beihai	450500	广西壮族自治区	西部地区	999.097	53603	4576	25818	54.46
北海市	2015	beihai	450500	广西壮族自治区	西部地区	477.296	55248	4391.42	27729	55.34
北海市	2016	beihai	450500	广西壮族自治区	西部地区	606.692	61580	4245	29412	56.29
北海市	2017	beihai	450500	广西壮族自治区	西部地区	1071.76	133523	5220	31912	57.72
北海市	2018	beihai	450500	广西壮族自治区	西部地区	3316.56	72581	6728	33954	58.6
北海市	2019	beihai	450500	广西壮族自治区	西部地区	6686.08	76955	7063.92	36602	59.4
防城港市	2011	fangchenggang	450600	广西壮族自治区	西部地区	3195.58	47416	3348	19721.9	50.18
防城港市	2012	fangchenggang	450600	广西壮族自治区	西部地区	2802.24	50302	3350.42	22203	51.92
防城港市	2013	fangchenggang	450600	广西壮族自治区	西部地区	3921.75	56467	3343.17	24423	53.01
防城港市	2014	fangchenggang	450600	广西壮族自治区	西部地区	1489.84	65184	3567	26523	54.06
防城港市	2015	fangchenggang	450600	广西壮族自治区	西部地区	1747.93	67972	3588.42	28433	55.13
防城港市	2016	fangchenggang	450600	广西壮族自治区	西部地区	1621.31	73188	3594	29758	56.36
防城港市	2017	fangchenggang	450600	广西壮族自治区	西部地区	2664.51	100438	4213	32079	57.37
防城港市	2018	fangchenggang	450600	广西壮族自治区	西部地区	4356.17	73601	5954	34325	58.4
防城港市	2019	fangchenggang	450600	广西壮族自治区	西部地区	3363.09	73163	6260.58	36385	59.693
钦州市	2011	qinzhou	450700	广西壮族自治区	西部地区	656.877	22926	3544	19248	32.5
钦州市	2012	qinzhou	450700	广西壮族自治区	西部地区	758.635	22147	3456.83	21600	34.14
钦州市	2013	qinzhou	450700	广西壮族自治区	西部地区	1094.74	18986	3479.83	23695	35.34
钦州市	2014	qinzhou	450700	广西壮族自治区	西部地区	576.239	26971	3494	25425	36.12
钦州市	2015	qinzhou	450700	广西壮族自治区	西部地区	477.348	29560	3404.17	27281	37.03
钦州市	2016	qinzhou	450700	广西壮族自治区	西部地区	534.785	34160	3435	29360	37.8
钦州市	2017	qinzhou	450700	广西壮族自治区	西部地区	497.543	46302	3599	31415	38.95
钦州市	2018	qinzhou	450700	广西壮族自治区	西部地区	1372.93	39243	4070	33488	40
钦州市	2019	qinzhou	450700	广西壮族自治区	西部地区	1798.79	40922	4684.33	35732	41.04
贵港市	2011	guigang	450800	广西壮族自治区	西部地区	196.815	15245	3234	17017	42.07
[truncated: 494 more rows]
